# Supplementary material for: Network diffusion-based analysis of high-throughput data for the detection of differentially enriched modules
Source: Sci Rep. 2016 Oct 12;6:34841. doi: 10.1038/srep34841 (PMC5059623; doi:10.1038/srep34841)
Supplement: Supplementary Data S1 [file srep34841-s2.xls]

## Sheet: FP60
gene_id	f_G2	Xs_G2	S_G2	f_G5	Xs_G5	S_G5	df	dXs	dS	SAM_stat	SAM_q	rank_dS	rank_df	dr_df_dS	symbol	p_nr	conn_subnets	N_citations
7157	0.0545455	0.0216169	0.0709808	0.219512	0.074587	0.158861	0.164967	0.0529701	0.0878798	1.13383	59.7173	1	1	0	TP53	1	1	2075
147945	0	0.000818563	0.00327425	0.0731707	0.0256489	0.0793663	0.0731707	0.0248303	0.076092	0.980077	83.642	2	7.5	5.5	NLRP4	1	1	NA
4547	0	0.000294644	0.00117857	0.0731707	0.0247262	0.0765112	0.0731707	0.0244315	0.0753326	0.372366	84.8234	3	7.5	4.5	MTTP	1	0	3
58508	0.00909091	0.00412401	0.0159172	0.097561	0.031463	0.090525	0.0884701	0.027339	0.0746078	1.63799	20.9935	4	2	-2	KMT2C	0.512	1	6
79959	0	0.000108886	0.000435544	0.0731707	0.0240254	0.0743426	0.0731707	0.0239165	0.0739071	0.55332	84.8234	5	7.5	2.5	CEP76	0.311	0	NA
79658	0	0.000113009	0.000452036	0.0487805	0.0206294	0.0690454	0.0487805	0.0205164	0.0685933	0.15585	90.9378	6	64	58	ARHGAP10	0.211	1	NA
3064	0	0.00255155	0.0102062	0.0731707	0.0253451	0.0784264	0.0731707	0.0227936	0.0682202	-0.223838	92.8275	7	7.5	0.5	HTT	0.111	1	7
64080	0	0.000337863	0.00135145	0.0487805	0.0195896	0.0655653	0.0487805	0.0192518	0.0642138	-0.894307	53.655	8	64	56	RBKS	0.069	1	NA
2132	0	0.000724991	0.00289996	0.0487805	0.0191213	0.0639978	0.0487805	0.0183963	0.0610978	-0.0972755	93.9572	9	64	55	EXT2	0.043	1	1
1143	0	0.00031145	0.0012458	0.0487805	0.0183009	0.0612521	0.0487805	0.0179895	0.0600063	0.00627584	93.1533	10	64	54	CHRNB4	0.025	1	NA
9203	0.00909091	0.00312715	0.0120697	0.0731707	0.0229441	0.0709968	0.0640798	0.0198169	0.0589271	0.810629	83.642	11	16.5	5.5	ZMYM3	0.018	0	NA
9846	0.00909091	0.00513248	0.0198096	0.0731707	0.0253357	0.0783973	0.0640798	0.0202032	0.0585877	-0.0627584	94.1744	12	16.5	4.5	GAB2	0.012	1	1
4321	0.00909091	0.00333559	0.0128742	0.0731707	0.0229013	0.0708645	0.0640798	0.0195657	0.0579902	-0.31693	90.9378	13	16.5	3.5	MMP12	0.009	0	14
493	0.00909091	0.00357695	0.0138058	0.0731707	0.0231902	0.0717585	0.0640798	0.0196133	0.0579527	-0.619216	72.8525	14	16.5	2.5	ATP2B4	0.007	0	1
22861	0	0.00126709	0.00506834	0.0487805	0.0188191	0.0629864	0.0487805	0.017552	0.0579181	1.23006	45.9825	15	64	49	NLRP1	0.035	1	7
3417	0.00909091	0.00289502	0.0111738	0.0731707	0.0222617	0.0688852	0.0640798	0.0193667	0.0577115	0.343079	90.9378	16	16.5	0.5	IDH1	0.031	0	14
10226	0	0.000505614	0.00202246	0.0487805	0.0178052	0.0595929	0.0487805	0.0172996	0.0575704	0.636998	83.642	17	64	47	PLIN3	0.025	1	1
10392	0	0.000952992	0.00381197	0.0487805	0.0177172	0.0592983	0.0487805	0.0167642	0.0554864	0.424665	84.8234	18	64	46	NOD1	0.09	1	1
23092	0	0.000113009	0.000452036	0.0243902	0.0152093	0.0554296	0.0243902	0.0150963	0.0549776	0.15585	90.9378	19	707.5	688.5	ARHGAP26	0.09	1	3
2891	0	0.00359778	0.0143911	0.0487805	0.0204626	0.068487	0.0487805	0.0168648	0.0540959	0.564826	84.8234	20	64	44	GRIA2	0.066	1	3
4920	0	0.000186642	0.000746569	0.0487805	0.0160957	0.0538713	0.0487805	0.015909	0.0531247	-0.463366	81.2477	21	64	43	ROR2	0.053	0	3
1856	0	0.00153643	0.00614573	0.0487805	0.0176569	0.0590967	0.0487805	0.0161205	0.052951	0.330528	90.9378	22	64	42	DVL2	0.042	1	7
6508	0	0.00171704	0.00686816	0.0487805	0.0177949	0.0595583	0.0487805	0.0160778	0.0526902	0.458136	84.8234	23	64	41	SLC4A3	0.033	0	NA
4089	0	0.0029288	0.0117152	0.0487805	0.0191958	0.0642471	0.0487805	0.016267	0.0525319	0.203965	90.9378	24	64	40	SMAD4	0.037	1	139
23504	0	0.000544933	0.00217973	0.0487805	0.0163321	0.0546626	0.0487805	0.0157872	0.0524828	0.284505	90.9378	25	64	39	RIMBP2	0.033	0	NA
6521	0	0.0014373	0.0057492	0.0487805	0.0173978	0.0582293	0.0487805	0.0159605	0.0524801	0.490561	84.8234	26	64	38	SLC4A1	0.029	0	2
7916	0	0.00137605	0.00550421	0.0487805	0.0172959	0.0578885	0.0487805	0.0159199	0.0523843	-0.00522987	94.1744	27	64	37	PRRC2A	0.023	1	1
29911	0	0.000205601	0.000822406	0.0487805	0.0158836	0.0531615	0.0487805	0.015678	0.0523391	0.367137	84.8234	28	64	36	HOOK2	0.017	0	NA
7021	0	0.000809219	0.00323688	0.0487805	0.0166021	0.0555663	0.0487805	0.0157929	0.0523294	1.21333	45.9825	29	64	35	TFAP2B	0.027	1	1
9554	0	0.000754144	0.00301658	0.0487805	0.0164593	0.0550882	0.0487805	0.0157051	0.0520716	0.158988	90.9378	30	64	34	SEC22B	0.02	0	1
3661	0	0.00186003	0.00744011	0.0487805	0.0177783	0.0595028	0.0487805	0.0159182	0.0520626	0.38178	84.8234	31	64	33	IRF3	0.028	1	13
1108	0	0.0021057	0.0084228	0.0487805	0.0180277	0.0603378	0.0487805	0.015922	0.0519149	0.91941	83.642	32	64	32	CHD4	0.024	1	11
4173	0	0.00176336	0.00705346	0.0487805	0.0175132	0.0586156	0.0487805	0.0157498	0.0515622	0.481148	84.8234	33	64	31	MCM4	0.025	1	4
3572	0	0.00141844	0.00567375	0.0487805	0.0170943	0.0572137	0.0487805	0.0156759	0.05154	0.213379	90.9378	34	64	30	IL6ST	0.023	1	31
7225	0	0.00131092	0.00524368	0.0487805	0.0169356	0.0566825	0.0487805	0.0156247	0.0514388	0.378642	84.8234	35	64	29	TRPC6	0.019	0	125
204851	0	0.0012504	0.0050016	0.0487805	0.0168414	0.056367	0.0487805	0.015591	0.0513654	1.0899	64.3415	36	64	28	HIPK1	0.015	1	1
1209	0	0.000394669	0.00157867	0.0487805	0.0158008	0.0528844	0.0487805	0.0154062	0.0513058	0.587837	84.8234	37	64	27	CLPTM1	0.015	1	2
6670	0	0.00165481	0.00661923	0.0487805	0.0172957	0.0578875	0.0487805	0.0156409	0.0512683	0.304378	90.9378	38	64	26	SP3	0.02	1	10
4486	0	0.00188223	0.00752894	0.0487805	0.0175336	0.0586839	0.0487805	0.0156514	0.0511549	0.403746	84.8234	39	64	25	MST1R	0.02	1	13
25851	0	0.000678126	0.0027125	0.0487805	0.0160936	0.0538643	0.0487805	0.0154155	0.0511518	0.31693	90.9378	40	64	24	TECPR1	0.019	0	NA
10013	0	0.00175717	0.00702867	0.0487805	0.0173543	0.0580839	0.0487805	0.0155972	0.0510552	0.0543906	91.5147	41	64	23	HDAC6	0.015	0	48
1105	0	0.000956006	0.00382402	0.0487805	0.0163831	0.0548332	0.0487805	0.0154271	0.0510092	0.894307	83.642	42	64	22	CHD1	0.013	0	29
6708	0.0181818	0.00675086	0.0251727	0.0731707	0.0246185	0.0761781	0.0549889	0.0178677	0.0510054	-0.146436	93.1533	43	22.5	-20.5	SPTA1	0.011	0	4
6904	0	0.000626354	0.00250542	0.0487805	0.015804	0.0528951	0.0487805	0.0151777	0.0503897	0.399562	84.8234	44	64	20	TBCD	0.011	0	NA
5743	0	0.00112733	0.0045093	0.0487805	0.0163727	0.0547985	0.0487805	0.0152454	0.0502892	0.811675	83.642	45	64	19	PTGS2	0.011	1	465
1496	0	0.000779472	0.00311789	0.0487805	0.0158933	0.0531939	0.0487805	0.0151138	0.0500761	0.038701	92.2879	46	64	18	CTNNA2	0.01	0	2
9989	0	0.00180397	0.00721586	0.0487805	0.0171144	0.0572808	0.0487805	0.0153104	0.0500649	-0.0198735	94.1744	47	64	17	PPP4R1	0.009	0	NA
138046	0	0.00147388	0.00589552	0.0487805	0.0166837	0.0558393	0.0487805	0.0152098	0.0499438	0.172586	90.9378	48	64	16	RALYL	0.009	1	NA
440279	0	0.000150368	0.000601471	0.0487805	0.0150825	0.0504803	0.0487805	0.0149321	0.0498788	0.541814	84.8234	49	64	15	UNC13C	0.009	0	NA
6427	0	0.00142322	0.00569288	0.0487805	0.0165815	0.0554972	0.0487805	0.0151583	0.0498043	0.0334711	92.2879	50	64	14	SRSF2	0.007	1	5
6547	0	9.02967e-05	0.000361187	0.0487805	0.0149806	0.0501393	0.0487805	0.0148903	0.0497781	-0.275091	92.2879	51	64	13	SLC8A3	0.005	0	NA
1103	0	0.00102897	0.00411589	0.0487805	0.0160846	0.0538342	0.0487805	0.0150556	0.0497183	-0.442447	82.6119	52	64	12	CHAT	0.006	1	2
7545	0	0.000206752	0.000827009	0.0487805	0.0150999	0.0505384	0.0487805	0.0148931	0.0497114	1.16208	53.655	53	64	11	ZIC1	0.006	0	2
6749	0	0.00154878	0.00619513	0.0487805	0.0166915	0.0558654	0.0487805	0.0151427	0.0496702	-0.0868158	94.0846	54	64	10	SSRP1	0.008	1	5
6135	0	0.00194473	0.00777892	0.0487805	0.0171632	0.0574443	0.0487805	0.0152185	0.0496654	-0.78971	64.3415	55	64	9	RPL11	0.008	1	1
23255	0	0.000691	0.002764	0.0487805	0.0156501	0.0523801	0.0487805	0.0149591	0.0496161	-0.143298	93.1533	56	64	8	MTCL1	0.007	0	NA
80852	0	0.000683927	0.00273571	0.0487805	0.0156404	0.0523474	0.0487805	0.0149565	0.0496117	-0.208149	92.8275	57	64	7	GRIP2	0.008	1	NA
2876	0	0.000892563	0.00357025	0.0487805	0.0158619	0.0530886	0.0487805	0.0149693	0.0495184	-0.383872	83.7032	58	64	6	GPX1	0.008	0	65
729330	0	0.000124473	0.000497893	0.0487805	0.0148796	0.049801	0.0487805	0.0147551	0.0493031	0.378642	84.8234	59	64	5	OC90	0.008	0	NA
23547	0	0.000157044	0.000628176	0.0487805	0.0149035	0.049881	0.0487805	0.0147464	0.0492528	0.835733	83.642	60	64	4	LILRA4	0.006	0	NA
2635	0	0.000249248	0.00099699	0.0487805	0.0149977	0.0501965	0.0487805	0.0147485	0.0491995	0.531354	84.8234	61	64	3	GBP3	0.006	0	NA
51163	0	9.74361e-05	0.000389744	0.0487805	0.0148163	0.0495891	0.0487805	0.0147188	0.0491994	0.731135	83.642	62	64	2	DBR1	0.006	0	NA
10609	0	0.000132618	0.000530471	0.0487805	0.0148367	0.0496575	0.0487805	0.0147041	0.049127	-0.0899537	94.0301	63	64	1	P3H4	0.006	0	5
10181	0	0.000752599	0.0030104	0.0487805	0.0155645	0.0520935	0.0487805	0.0148119	0.0490831	-0.132839	93.1533	64	64	0	RBM5	0.005	0	6
547	0	0.00046206	0.00184824	0.0487805	0.0151772	0.0507972	0.0487805	0.0147152	0.048949	-0.32739	90.9378	65	64	-1	KIF1A	0.005	0	2
4038	0	0.000291552	0.00116621	0.0487805	0.0149351	0.0499869	0.0487805	0.0146436	0.0488207	0.434079	84.8234	66	64	-2	LRP4	0.005	0	2
2897	0	0.00182932	0.0073173	0.0487805	0.0166625	0.0557683	0.0487805	0.0148332	0.048451	-0.127609	93.4197	67	64	-3	GRIK1	0.005	1	1
124590	0	0.00106231	0.00424925	0.0487805	0.0154219	0.0516161	0.0487805	0.0143596	0.0473669	-0.645365	72.8525	68	64	-4	USH1G	0.004	0	NA
29974	0.00909091	0.00513988	0.0198381	0.0487805	0.019285	0.0645457	0.0396896	0.0141451	0.0447076	0.684066	83.642	69	125.5	56.5	A1CF	0.004	0	NA
3340	0	0.000191814	0.000767258	0.0243902	0.0123761	0.045104	0.0243902	0.0121843	0.0443367	-0.226976	92.8275	70	707.5	637.5	NDST1	0.004	1	6
94025	0.0727273	0.022288	0.0690613	0.146341	0.0445601	0.112429	0.0736142	0.0222722	0.0433673	0.0125517	92.8275	71	3	-68	MUC16	0.004	0	53
9718	0	0.000189431	0.000757724	0.0243902	0.011888	0.043325	0.0243902	0.0116985	0.0425673	0.321114	90.9378	72	707.5	635.5	ECE2	0.004	1	NA
79987	0.00909091	0.00386838	0.0149306	0.0487805	0.0169989	0.0568943	0.0396896	0.0131305	0.0419637	0.0313792	92.2879	73	125.5	52.5	SVEP1	0.003	0	NA
675	0.00909091	0.00447673	0.0172786	0.0487805	0.0174789	0.0585009	0.0396896	0.0130022	0.0412223	0.656871	83.642	74	125.5	51.5	BRCA2	0.004	1	376
8317	0.00909091	0.00420377	0.0162251	0.0487805	0.0171369	0.0573561	0.0396896	0.0129331	0.041131	0.348309	90.9378	75	125.5	50.5	CDC7	0.005	1	2
284217	0.00909091	0.00550451	0.0212455	0.0487805	0.0185171	0.0619755	0.0396896	0.0130126	0.0407301	-0.336803	84.8234	76	125.5	49.5	LAMA1	0.005	1	2
10847	0.00909091	0.00393725	0.0151964	0.0487805	0.0167035	0.0559055	0.0396896	0.0127662	0.0407091	0.778204	83.642	77	125.5	48.5	SRCAP	0.006	1	5
51755	0.00909091	0.00373979	0.0144343	0.0487805	0.0164306	0.0549924	0.0396896	0.0126908	0.0405581	0.700802	83.642	78	125.5	47.5	CDK12	0.006	1	2
4703	0.00909091	0.00563748	0.0217587	0.0487805	0.0185911	0.0622234	0.0396896	0.0129537	0.0404647	0.502067	84.8234	79	125.5	46.5	NEB	0.006	0	NA
10777	0.00909091	0.00428597	0.0165423	0.0487805	0.0169537	0.056743	0.0396896	0.0126677	0.0402007	0.244758	90.9378	80	125.5	45.5	ARPP21	0.006	1	3
9745	0.00909091	0.0034186	0.0131946	0.0487805	0.0158947	0.0531987	0.0396896	0.0124761	0.0400041	0.430941	84.8234	81	125.5	44.5	ZNF536	0.006	0	NA
8658	0.00909091	0.00305888	0.0118062	0.0487805	0.0154704	0.0517784	0.0396896	0.0124115	0.0399722	0.176769	90.9378	82	125.5	43.5	TNKS	0.005	0	1
5290	0.0272727	0.010311	0.0371872	0.0731707	0.0249287	0.0771379	0.045898	0.0146177	0.0399507	-0.125517	93.4197	83	104.5	21.5	PIK3CA	0.006	1	935
57124	0.00909091	0.00400976	0.0154763	0.0487805	0.0164891	0.055188	0.0396896	0.0124793	0.0397117	0.172586	90.9378	84	125.5	41.5	CD248	0.006	0	1
23545	0.00909091	0.00303526	0.011715	0.0487805	0.0153553	0.0513934	0.0396896	0.0123201	0.0396783	-0.416297	83.7032	85	125.5	40.5	ATP6V0A2	0.005	0	NA
50863	0.00909091	0.00337079	0.0130101	0.0487805	0.0156963	0.0525344	0.0396896	0.0123255	0.0395244	0.24685	90.9378	86	125.5	39.5	NTM	0.005	1	3
7145	0.00909091	0.00358006	0.0138178	0.0487805	0.0158341	0.0529957	0.0396896	0.012254	0.0391779	-0.908951	53.655	87	125.5	38.5	TNS1	0.004	0	10
51202	0.00909091	0.00289864	0.0111877	0.0487805	0.0150401	0.0503382	0.0396896	0.0121414	0.0391505	0.130747	90.9378	88	125.5	37.5	DDX47	0.003	0	NA
126204	0	0.000807541	0.00323016	0.0243902	0.0116132	0.0423236	0.0243902	0.0108056	0.0390934	0.704986	83.642	89	707.5	618.5	NLRP13	0.003	1	NA
575	0.00909091	0.0033323	0.0128615	0.0487805	0.0154802	0.0518114	0.0396896	0.0121479	0.0389498	-0.0491607	94.1744	90	125.5	35.5	ADGRB1	0.003	0	NA
10290	0.00909091	0.0028963	0.0111787	0.0487805	0.0149139	0.0499158	0.0396896	0.0120176	0.0387371	-0.302286	90.9378	91	125.5	34.5	SPEG	0.003	0	1
3908	0.00909091	0.0048378	0.0186722	0.0487805	0.017149	0.0573966	0.0396896	0.0123112	0.0387244	-0.595159	75.9304	92	125.5	33.5	LAMA2	0.003	1	2
9716	0.00909091	0.00282926	0.0109199	0.0487805	0.0148	0.0495347	0.0396896	0.0119707	0.0386148	-0.401654	83.7032	93	125.5	32.5	AQR	0.002	0	NA
1106	0.00909091	0.00310854	0.0119979	0.0487805	0.0151028	0.0505482	0.0396896	0.0119943	0.0385503	0.845146	83.642	94	125.5	31.5	CHD2	0.002	0	NA
53904	0.00909091	0.00304136	0.0117386	0.0487805	0.0149908	0.0501732	0.0396896	0.0119494	0.0384346	0.363999	84.8234	95	125.5	30.5	MYO3A	0.002	0	1
338321	0	0.000754585	0.00301834	0.0243902	0.0113583	0.0413946	0.0243902	0.0106037	0.0383763	0.777158	83.642	96	707.5	611.5	NLRP9	0.002	1	NA
10244	0	0.000146923	0.000587691	0.0243902	0.0105714	0.038527	0.0243902	0.0104245	0.0379393	0.780296	83.642	97	707.5	610.5	RABEPK	0.002	1	NA
53353	0.0272727	0.00941489	0.0339554	0.0731707	0.0231787	0.0717227	0.045898	0.0137638	0.0377673	-0.247896	92.8275	98	104.5	6.5	LRP1B	0.002	0	1
9942	0	0.000682587	0.00273035	0	0.0100116	0.0400464	0	0.00932901	0.037316	-0.744733	68.1592	99	6188.5	6089.5	XYLB	0.002	1	NA
6870	0	2.44583e-05	9.7833e-05	0.0243902	0.0101657	0.0370484	0.0243902	0.0101412	0.0369505	-0.31693	90.9378	100	707.5	607.5	TACR3	0.002	0	NA
5337	0	0.00124163	0.00496652	0.0243902	0.0113586	0.0413959	0.0243902	0.010117	0.0364293	0.0627584	91.5147	101	707.5	606.5	PLD1	0.002	1	7
114548	0	0.00134476	0.00537902	0.0243902	0.0114675	0.0417927	0.0243902	0.0101228	0.0364137	0.866066	83.642	102	707.5	605.5	NLRP3	0.002	1	9
114771	0	0.00022352	0.00089408	0.0243902	0.0101538	0.0370049	0.0243902	0.00993028	0.0361109	0.814813	83.642	103	707.5	604.5	PGLYRP3	0.002	1	NA
114770	0	0.00022352	0.00089408	0.0243902	0.0101538	0.0370049	0.0243902	0.00993028	0.0361109	0.814813	83.642	104	707.5	603.5	PGLYRP2	0.002	1	NA
9723	0	2.78096e-05	0.000111238	0.0243902	0.0098813	0.0360119	0.0243902	0.00985349	0.0359006	0.55332	84.8234	105	707.5	602.5	SEMA3E	0.002	0	3
55251	0	2.78506e-05	0.000111402	0.0243902	0.0098466	0.0358854	0.0243902	0.00981875	0.035774	-0.331574	90.9378	106	707.5	601.5	PCMTD2	0.002	0	NA
65990	0	8.04639e-05	0.000321855	0.0243902	0.00983498	0.0358431	0.0243902	0.00975452	0.0355212	0.484286	84.8234	107	707.5	600.5	FAM173A	0.002	0	NA
765	0	6.93241e-05	0.000277296	0.0243902	0.00976975	0.0356053	0.0243902	0.00970043	0.035328	-0.654779	72.8525	108	707.5	599.5	CA6	0.002	0	NA
29108	0	0.00145938	0.0058375	0.0243902	0.0112578	0.0410283	0.0243902	0.0097984	0.0351908	0.653733	83.642	109	707.5	598.5	PYCARD	0.002	1	8

## Sheet: GHIASSIAN
gene_id	f_G2	Xs_G2	S_G2	f_G5	Xs_G5	S_G5	df	dXs	dS	SAM_stat	SAM_q	rank_dS	rank_df	dr_df_dS	symbol	p_nr	conn_subnets	N_citations
7157	0.0545455	0.0221195	0.0726311	0.219512	0.07593	0.161721	0.164967	0.0538106	0.08909	1.33048	38.2669	1	1	0	TP53	1	1	2075
10232	0	0.0145837	0.0583349	0.0243902	0.0389828	0.142071	0.0243902	0.0243991	0.0837358	0.165264	94.342	2	707.5	705.5	MSLN	1	1	7
79959	0	0.00178207	0.00712828	0.0731707	0.0278273	0.0861071	0.0731707	0.0260452	0.0789788	0.671515	86.1015	3	7.5	4.5	CEP76	1	1	NA
58508	0.00909091	0.0053132	0.0205071	0.097561	0.0325602	0.0936819	0.0884701	0.027247	0.0731748	0.888031	73.1368	4	2	-2	KMT2C	1	0	6
259232	0	0.000265238	0.00106095	0.0731707	0.0231114	0.0715144	0.0731707	0.0228461	0.0704534	-0.352493	94.342	5	7.5	2.5	NALCN	1	0	NA
147945	0	0.0007063	0.0028252	0.0731707	0.0236103	0.0730584	0.0731707	0.022904	0.0702332	0.640136	86.1015	6	7.5	1.5	NLRP4	1	0	NA
94025	0.0727273	0.0294636	0.0912955	0.146341	0.0639744	0.161412	0.0736142	0.0345109	0.0701169	0.109827	94.342	7	3	-4	MUC16	0.527	1	53
57523	0	0.000349068	0.00139627	0.0731707	0.0230907	0.0714506	0.0731707	0.0227417	0.0700543	0.833641	77.1897	8	7.5	-0.5	NYNRIN	0.423	0	NA
3064	0	0.00293947	0.0117579	0.0731707	0.0263527	0.0815441	0.0731707	0.0234132	0.0697862	-0.0575285	96.2454	9	7.5	-1.5	HTT	0.175	1	7
4547	0	0.000811681	0.00324672	0.0731707	0.0227875	0.0705124	0.0731707	0.0219759	0.0672657	-0.207103	95.7704	10	7.5	-2.5	MTTP	0.122	0	3
4321	0.00909091	0.00365495	0.0141068	0.0731707	0.0242691	0.0750969	0.0640798	0.0206142	0.0609901	0.721722	84.2248	11	16.5	5.5	MMP12	0.077	0	14
1143	0	0.000628495	0.00251398	0.0487805	0.0189574	0.0634491	0.0487805	0.0183289	0.0609351	0.308562	93.0178	12	64	52	CHRNB4	0.048	0	NA
3417	0.00909091	0.00408232	0.0157563	0.0731707	0.0246798	0.0763678	0.0640798	0.0205975	0.0606115	0.373412	93.0178	13	16.5	3.5	IDH1	0.034	0	14
10683	0	0.000578747	0.00231499	0.0487805	0.0185778	0.0621787	0.0487805	0.017999	0.0598637	0.375504	93.0178	14	64	50	DLL3	0.023	1	1
9203	0.00909091	0.00369905	0.014277	0.0731707	0.0239342	0.0740604	0.0640798	0.0202351	0.0597834	0.866066	75.6004	15	16.5	1.5	ZMYM3	0.017	1	NA
7399	0.00909091	0.00307225	0.0118578	0.0731707	0.0227264	0.0703233	0.0640798	0.0196542	0.0584655	0.267769	93.791	16	16.5	0.5	USH2A	0.013	0	1
113146	0.00909091	0.00300737	0.0116074	0.0731707	0.0223996	0.0693119	0.0640798	0.0193922	0.0577045	0.0219654	95.3504	17	16.5	-0.5	AHNAK2	0.01	0	NA
9846	0.00909091	0.00475699	0.0183603	0.0731707	0.0243937	0.0754824	0.0640798	0.0196367	0.0571221	-0.233252	95.623	18	16.5	-1.5	GAB2	0.007	0	1
57822	0	6.95459e-05	0.000278184	0.0243902	0.0157451	0.057382	0.0243902	0.0156755	0.0571039	0.308562	93.0178	19	707.5	688.5	GRHL3	0.006	1	14
493	0.00909091	0.00411333	0.015876	0.0731707	0.0235717	0.072939	0.0640798	0.0194584	0.0570629	0.216516	93.791	20	16.5	-3.5	ATP2B4	0.005	0	1
7225	0	0.00179031	0.00716124	0.0487805	0.0188855	0.0632087	0.0487805	0.0170952	0.0560475	0.399562	93.0178	21	64	43	TRPC6	0.004	1	125
80852	0	0.00151581	0.00606325	0.0487805	0.0185189	0.0619815	0.0487805	0.0170031	0.0559183	0.629676	86.1015	22	64	42	GRIP2	0.003	1	NA
6508	0	0.000863375	0.0034535	0.0487805	0.0177045	0.0592557	0.0487805	0.0168411	0.0558022	0.279275	93.791	23	64	41	SLC4A3	0.002	1	NA
22861	0	0.00157038	0.00628153	0.0487805	0.0184107	0.0616195	0.0487805	0.0168403	0.055338	1.54386	35.5642	24	64	40	NLRP1	0.002	1	7
7545	0	0.00060127	0.00240508	0.0487805	0.0170289	0.0569945	0.0487805	0.0164276	0.0545895	0.038701	95.3504	25	64	39	ZIC1	0.001	0	2
10392	0	0.00098467	0.00393868	0.0487805	0.0174709	0.058474	0.0487805	0.0164862	0.0545353	1.10978	54.3537	26	64	38	NOD1	0.035	1	1
3572	0	0.0014294	0.00571761	0.0487805	0.0178363	0.0596971	0.0487805	0.0164069	0.0539795	0.508343	89.8054	27	64	37	IL6ST	0.029	0	31
6521	0	0.00112405	0.00449619	0.0487805	0.0173341	0.058016	0.0487805	0.01621	0.0535198	0.556458	87.6575	28	64	36	SLC4A1	0.027	1	2
50863	0.00909091	0.003868	0.0149291	0.0487805	0.02034	0.0680767	0.0396896	0.016472	0.0531476	-0.754147	89.8054	29	125.5	96.5	NTM	0.024	1	3
4089	0	0.00371357	0.0148543	0.0487805	0.0203056	0.0679617	0.0487805	0.0165921	0.0531074	-0.183045	95.7704	30	64	34	SMAD4	0.021	0	139
64080	0	0.000571635	0.00228654	0.0487805	0.0164858	0.055177	0.0487805	0.0159142	0.0528905	-0.440355	91.9568	31	64	33	RBKS	0.019	0	NA
3661	0	0.0010314	0.0041256	0.0487805	0.0169934	0.056876	0.0487805	0.015962	0.0527504	1.37022	35.5642	32	64	32	IRF3	0.015	0	13
79658	0	0.000385336	0.00154134	0.0487805	0.016149	0.0540497	0.0487805	0.0157637	0.0525083	0.615032	86.1015	33	64	31	ARHGAP10	0.013	0	NA
1108	0	0.0017187	0.00687482	0.0487805	0.0177308	0.059344	0.0487805	0.0160121	0.0524692	0.803307	80.3925	34	64	30	CHD4	0.029	1	11
9091	0	0.000886167	0.00354467	0.0487805	0.0167312	0.0559982	0.0487805	0.015845	0.0524536	0.343079	93.0178	35	64	29	PIGQ	0.024	0	NA
2132	0	0.000872665	0.00349066	0.0487805	0.01667	0.0557934	0.0487805	0.0157973	0.0523027	0.23639	93.791	36	64	28	EXT2	0.019	0	1
9554	0	0.000382827	0.00153131	0.0487805	0.0160726	0.0537939	0.0487805	0.0156897	0.0522626	0.723813	84.2248	37	64	27	SEC22B	0.018	0	1
1856	0	0.0024728	0.0098912	0.0487805	0.0185626	0.0621279	0.0487805	0.0160898	0.0522367	0.37655	93.0178	38	64	26	DVL2	0.012	1	7
7021	0	0.000674502	0.00269801	0.0487805	0.0164127	0.0549324	0.0487805	0.0157382	0.0522344	1.79698	12.184	39	64	25	TFAP2B	0.011	0	1
6904	0	0.000697765	0.00279106	0.0487805	0.0163404	0.0546904	0.0487805	0.0156427	0.0518994	0.245804	93.791	40	64	24	TBCD	0.01	0	NA
4486	0	0.00114904	0.00459614	0.0487805	0.0167719	0.0561345	0.0487805	0.0156229	0.0515384	-0.217562	95.623	41	64	23	MST1R	0.008	0	13
140612	0	0.000313402	0.00125361	0.0487805	0.0157692	0.0527785	0.0487805	0.0154558	0.0515249	1.01669	62.4201	42	64	22	ZFP28	0.007	0	NA
204851	0	0.000860399	0.00344159	0.0487805	0.0164141	0.0549369	0.0487805	0.0155537	0.0514953	1.22379	46.277	43	64	21	HIPK1	0.007	1	1
7916	0	0.00136169	0.00544674	0.0487805	0.0168734	0.0564742	0.0487805	0.0155117	0.0510275	-0.795986	89.8054	44	64	20	PRRC2A	0.007	0	1
4920	0	0.00086396	0.00345584	0.0487805	0.0162537	0.0544001	0.0487805	0.0153897	0.0509442	-0.786572	89.8054	45	64	19	ROR2	0.007	0	3
153443	0	0.000698081	0.00279233	0.0487805	0.0160546	0.0537339	0.0487805	0.0153566	0.0509416	1.15475	51.0272	46	64	18	SRFBP1	0.007	0	NA
10013	0	0.0018543	0.00741718	0.0487805	0.0174318	0.0583431	0.0487805	0.0155775	0.0509259	0.205011	93.791	47	64	17	HDAC6	0.006	0	48
547	0	0.00047381	0.00189524	0.0487805	0.0157357	0.0526664	0.0487805	0.0152619	0.0507711	0.268815	93.791	48	64	16	KIF1A	0.005	0	2
29911	0	0.00161096	0.00644384	0.0487805	0.017057	0.0570886	0.0487805	0.015446	0.0506448	0.602481	86.1015	49	64	15	HOOK2	0.004	0	NA
6427	0	0.00195283	0.00781133	0.0487805	0.0174393	0.0583683	0.0487805	0.0154865	0.050557	-0.0345171	96.2454	50	64	14	SRSF2	0.004	1	5
4173	0	0.00160392	0.0064157	0.0487805	0.017017	0.056955	0.0487805	0.0154131	0.0505393	-0.489515	91.9568	51	64	13	MCM4	0.004	1	4
10609	0	0.000163961	0.000655844	0.0487805	0.0152947	0.0511903	0.0487805	0.0151307	0.0505344	1.21124	46.277	52	64	12	P3H4	0.004	0	5
124590	0	0.0006007	0.0024028	0.0487805	0.0158031	0.052892	0.0487805	0.0152024	0.0504892	-0.437217	91.9568	53	64	11	USH1G	0.004	0	NA
10226	0	0.000869936	0.00347974	0.0487805	0.0161125	0.0539276	0.0487805	0.0152426	0.0504479	0.14016	94.342	54	64	10	PLIN3	0.004	0	1
6135	0	0.00252489	0.0100996	0.0487805	0.0180634	0.060457	0.0487805	0.0155385	0.0503574	0.147482	94.342	55	64	9	RPL11	0.009	1	1
25851	0	0.00205592	0.00822367	0.0487805	0.0173408	0.0580387	0.0487805	0.0152849	0.0498151	0.114011	94.342	56	64	8	TECPR1	0.008	0	NA
2635	0	0.000193808	0.000775233	0.0487805	0.0150999	0.0505384	0.0487805	0.0149061	0.0497632	1.15057	51.0272	57	64	7	GBP3	0.007	0	NA
138046	0	0.00112824	0.00451294	0.0487805	0.016208	0.0542473	0.0487805	0.0150798	0.0497344	-0.0732181	96.2454	58	64	6	RALYL	0.006	0	NA
1105	0	0.00104638	0.00418552	0.0487805	0.0160869	0.0538417	0.0487805	0.0150405	0.0496562	0.112965	94.342	59	64	5	CHD1	0.006	1	29
6749	0	0.00248064	0.00992254	0.0487805	0.0177892	0.0595393	0.0487805	0.0153085	0.0496167	-0.629676	89.8054	60	64	4	SSRP1	0.039	1	5
6708	0.0181818	0.00676519	0.0252261	0.0731707	0.0241548	0.0747433	0.0549889	0.0173896	0.0495171	0.25208	93.791	61	22.5	-38.5	SPTA1	0.036	0	4
284996	0	0.00104444	0.00417775	0.0487805	0.0160406	0.0536868	0.0487805	0.0149961	0.049509	0.374458	93.0178	62	64	2	RNF149	0.06	1	NA
2876	0	0.000859355	0.00343742	0.0487805	0.0158177	0.0529409	0.0487805	0.0149584	0.0495035	-0.31693	95.3504	63	64	1	GPX1	0.058	0	65
6547	0	0.000501812	0.00200725	0.0487805	0.0153877	0.0515019	0.0487805	0.0148859	0.0494946	-0.276137	95.4594	64	64	0	SLC8A3	0.053	0	NA
9989	0	0.00039863	0.00159452	0.0487805	0.0152596	0.051073	0.0487805	0.014861	0.0494785	1.81267	12.184	65	64	-1	PPP4R1	0.05	0	NA
116840	0	0.000634923	0.00253969	0.0487805	0.0155113	0.0519154	0.0487805	0.0148764	0.0493757	0.109827	94.342	66	64	-2	CNTROB	0.045	0	NA
56997	0	0.000556364	0.00222546	0.0487805	0.0154121	0.0515835	0.0487805	0.0148558	0.049358	-0.286597	95.4594	67	64	-3	ADCK3	0.045	0	NA
2891	0	0.00232793	0.00931171	0.0487805	0.0175202	0.0586389	0.0487805	0.0151922	0.0493272	0.141206	94.342	68	64	-4	GRIA2	0.047	1	3
1103	0	0.000741933	0.00296773	0.0487805	0.0155641	0.0520922	0.0487805	0.0148222	0.0491245	0.184091	94.342	69	64	-5	CHAT	0.044	0	2
2897	0	0.000905403	0.00362161	0.0487805	0.0157381	0.0526744	0.0487805	0.0148327	0.0490527	0.87025	73.1368	70	64	-6	GRIK1	0.041	0	1
5743	0	0.00144429	0.00577717	0.0487805	0.0163634	0.0547674	0.0487805	0.0149191	0.0489902	0.667331	86.1015	71	64	-7	PTGS2	0.031	1	465
23504	0	0.000597792	0.00239117	0.0487805	0.0153105	0.0512432	0.0487805	0.0147127	0.048852	-0.701848	89.8054	72	64	-8	RIMBP2	0.03	0	NA
23255	0	0.000510864	0.00204346	0.0487805	0.0151329	0.0506489	0.0487805	0.014622	0.0486054	-0.487424	91.9568	73	64	-9	MTCL1	0.027	0	NA
10181	0	0.00055488	0.00221952	0.0487805	0.0151581	0.0507332	0.0487805	0.0146032	0.0485137	0.193505	94.342	74	64	-10	RBM5	0.027	0	6
4038	0	0.00165181	0.00660723	0.0487805	0.0163572	0.0547465	0.0487805	0.0147054	0.0481392	0.0606664	95.3504	75	64	-11	LRP4	0.024	0	2
6670	0	0.00328816	0.0131527	0.0487805	0.0180441	0.0603926	0.0487805	0.014756	0.04724	-0.45709	91.9568	76	64	-12	SP3	0.019	1	10
126526	0	0.0013538	0.0054152	0.0243902	0.0144361	0.0526114	0.0243902	0.0130823	0.0471963	-0.710216	89.8054	77	707.5	630.5	C19orf47	0.021	1	NA
79977	0	0.00015002	0.000600082	0.0243902	0.0130585	0.0475908	0.0243902	0.0129084	0.0469907	0.279275	93.791	78	707.5	629.5	GRHL2	0.021	1	4
1496	0	0.00151037	0.00604149	0.0487805	0.0156343	0.052327	0.0487805	0.0141239	0.0462855	-1.15475	88.3621	79	64	-15	CTNNA2	0.021	0	2
54567	0	0.00112109	0.00448437	0.0243902	0.0130035	0.0473906	0.0243902	0.0118824	0.0429062	0.366091	93.0178	80	707.5	627.5	DLL4	0.019	1	11
675	0.00909091	0.00465333	0.0179602	0.0487805	0.0179961	0.060232	0.0396896	0.0133428	0.0422718	1.24889	43.4251	81	125.5	44.5	BRCA2	0.016	1	376
7757	0.00909091	0.00311374	0.0120179	0.0487805	0.0161761	0.0541405	0.0396896	0.0130624	0.0421226	-0.169448	95.8933	82	125.5	43.5	ZNF208	0.016	0	NA
27255	0.00909091	0.0037744	0.0145678	0.0487805	0.0169147	0.0566123	0.0396896	0.0131403	0.0420445	0.305424	93.791	83	125.5	42.5	CNTN6	0.014	0	3
284217	0.00909091	0.00531385	0.0205096	0.0487805	0.0186289	0.0623499	0.0396896	0.0133151	0.0418403	0.506251	89.8054	84	125.5	41.5	LAMA1	0.014	0	2
575	0.00909091	0.00367794	0.0141956	0.0487805	0.0167204	0.0559622	0.0396896	0.0130425	0.0417667	0.106689	94.342	85	125.5	40.5	ADGRB1	0.013	0	NA
59350	0	2.88219e-05	0.000115288	0.0243902	0.0113822	0.0414819	0.0243902	0.0113534	0.0413666	1.01146	62.4201	86	707.5	621.5	RXFP1	0.01	0	13
8658	0.00909091	0.00389885	0.0150482	0.0487805	0.0166681	0.0557871	0.0396896	0.0127692	0.0407389	0.307516	93.791	87	125.5	38.5	TNKS	0.01	0	1
4703	0.00909091	0.00561414	0.0216686	0.0487805	0.0186444	0.0624016	0.0396896	0.0130302	0.040733	0.143298	94.342	88	125.5	37.5	NEB	0.01	0	NA
9745	0.00909091	0.00299695	0.0115672	0.0487805	0.0154375	0.0516683	0.0396896	0.0124405	0.0401011	0.592021	87.6575	89	125.5	36.5	ZNF536	0.008	0	NA
7145	0.00909091	0.00361647	0.0139583	0.0487805	0.0161467	0.0540421	0.0396896	0.0125303	0.0400838	-0.077402	96.2454	90	125.5	35.5	TNS1	0.008	0	10
53353	0.0272727	0.0088559	0.0319393	0.0731707	0.0232693	0.0720033	0.045898	0.0144134	0.0400639	0.772974	82.8558	91	104.5	13.5	LRP1B	0.008	0	1
1106	0.00909091	0.00328774	0.0126895	0.0487805	0.0157002	0.0525475	0.0396896	0.0124124	0.0398579	0.4027	93.0178	92	125.5	33.5	CHD2	0.007	0	NA
10847	0.00909091	0.00394003	0.0152071	0.0487805	0.0164079	0.0549162	0.0396896	0.0124679	0.0397091	0.689296	84.2248	93	125.5	32.5	SRCAP	0.006	0	5
51755	0.00909091	0.00432639	0.0166984	0.0487805	0.0167893	0.0561927	0.0396896	0.0124629	0.0394944	-0.194551	95.7704	94	125.5	31.5	CDK12	0.007	1	2
8317	0.00909091	0.00375899	0.0145084	0.0487805	0.0160954	0.0538702	0.0396896	0.0123364	0.0393619	-0.461274	91.9568	95	125.5	30.5	CDC7	0.008	1	2
53904	0.00909091	0.00307141	0.0118546	0.0487805	0.0152803	0.0511423	0.0396896	0.0122089	0.0392877	0.580515	87.6575	96	125.5	29.5	MYO3A	0.007	0	1
27283	0.00909091	0.00299036	0.0115417	0.0487805	0.0151814	0.0508111	0.0396896	0.012191	0.0392694	-0.0742641	96.2454	97	125.5	28.5	TINAG	0.006	0	NA
29108	0	0.00164994	0.00659976	0.0243902	0.0125553	0.045757	0.0243902	0.0109053	0.0391573	1.73632	12.184	98	707.5	609.5	PYCARD	0.006	1	8
23545	0.00909091	0.00293284	0.0113198	0.0487805	0.0150766	0.0504605	0.0396896	0.0121438	0.0391408	-0.401654	93.0178	99	125.5	26.5	ATP6V0A2	0.006	0	NA
9716	0.00909091	0.00447067	0.0172552	0.0487805	0.0168188	0.0562914	0.0396896	0.0123481	0.0390362	-0.380734	93.0178	100	125.5	25.5	AQR	0.012	1	NA
51202	0.00909091	0.0042138	0.0162638	0.0487805	0.0165023	0.0552323	0.0396896	0.0122885	0.0389685	0.134931	94.342	101	125.5	24.5	DDX47	0.018	1	NA
10290	0.00909091	0.0028922	0.0111629	0.0487805	0.0149646	0.0500858	0.0396896	0.0120724	0.0389229	0.981123	65.0478	102	125.5	23.5	SPEG	0.016	0	1
5290	0.0272727	0.010885	0.0392575	0.0731707	0.025228	0.0780641	0.045898	0.014343	0.0388066	-0.874434	88.3621	103	104.5	1.5	PIK3CA	0.015	0	935
8735	0.00909091	0.00283053	0.0109248	0.0487805	0.014818	0.0495948	0.0396896	0.0119874	0.03867	-0.230114	95.623	104	125.5	21.5	MYH13	0.012	0	NA
2196	0.00909091	0.00294165	0.0113537	0.0487805	0.0149272	0.0499605	0.0396896	0.0119856	0.0386067	-0.158988	96.1298	105	125.5	20.5	FAT2	0.011	0	NA
760	0	0.00113547	0.00454189	0.0243902	0.0118048	0.0430221	0.0243902	0.0106694	0.0384802	-0.160034	96.1298	106	707.5	601.5	CA2	0.013	1	9
79987	0.00909091	0.00351733	0.0135757	0.0487805	0.0155483	0.0520393	0.0396896	0.012031	0.0384637	-0.349355	94.342	107	125.5	18.5	SVEP1	0.013	0	NA
26286	0.00909091	0.00303991	0.011733	0.0487805	0.0149596	0.0500689	0.0396896	0.0119197	0.0383359	0.378642	93.0178	108	125.5	17.5	ARFGAP3	0.012	0	2
286451	0	8.99153e-05	0.000359661	0.0243902	0.0104841	0.0382086	0.0243902	0.0103942	0.0378489	-0.0345171	96.2454	109	707.5	598.5	YIPF6	0.011	0	1
29974	0.00909091	0.00392439	0.0151468	0.0487805	0.0158128	0.0529245	0.0396896	0.0118884	0.0377777	-0.752055	89.8054	110	125.5	15.5	A1CF	0.01	0	NA
59067	0	0.000279743	0.00111897	0.0243902	0.0106696	0.0388846	0.0243902	0.0103898	0.0377656	-0.00313792	96.2454	111	707.5	596.5	IL21	0.009	1	6
50615	0	0.000423925	0.0016957	0.0243902	0.0106982	0.0389892	0.0243902	0.0102743	0.0372935	-0.00941376	96.2454	112	707.5	595.5	IL21R	0.01	1	NA
3908	0.00909091	0.00482254	0.0186133	0.0487805	0.0167025	0.0559022	0.0396896	0.0118799	0.0372889	0.278229	93.791	113	125.5	12.5	LAMA2	0.01	0	2
444	0	0.000586224	0.0023449	0.0243902	0.0107205	0.0390704	0.0243902	0.0101343	0.0367255	0.466504	90.295	114	707.5	593.5	ASPH	0.008	1	2
10345	0	0.00199513	0.0079805	0.0243902	0.0121549	0.0442978	0.0243902	0.0101598	0.0363173	0.476964	90.295	115	707.5	592.5	TRDN	0.014	1	NA
3710	0	0.00190071	0.00760283	0.0243902	0.0120183	0.0438002	0.0243902	0.0101176	0.0361974	0.685112	84.2248	116	707.5	591.5	ITPR3	0.016	1	NA
54758	0	0.000176416	0.000705664	0.0243902	0.0100718	0.0367062	0.0243902	0.00989542	0.0360006	0.56378	87.6575	117	707.5	590.5	KLHDC4	0.011	1	NA

## Sheet: HI
gene_id	f_G2	Xs_G2	S_G2	f_G5	Xs_G5	S_G5	df	dXs	dS	SAM_stat	SAM_q	rank_dS	rank_df	dr_df_dS	symbol	p_nr	conn_subnets	N_citations
58508	0.00909091	0.00409671	0.0158119	0.097561	0.0439698	0.12651	0.0884701	0.0398731	0.110698	1.32943	50.817	1	2	1	KMT2C	1	1	6
7157	0.0545455	0.0214846	0.0705465	0.219512	0.0792215	0.168731	0.164967	0.0577369	0.098185	1.27713	56.7722	2	1	-1	TP53	1	1	2075
6598	0	0.00276668	0.0110667	0.0243902	0.0297016	0.108246	0.0243902	0.0269349	0.097179	1.35349	50.817	3	707.5	704.5	SMARCB1	0.683	1	13
79959	0	0.00247307	0.00989228	0.0731707	0.0299397	0.0926436	0.0731707	0.0274666	0.0827513	-0.0669423	71.8867	4	7.5	3.5	CEP76	0.34	1	NA
6749	0	0.000539185	0.00215674	0.0487805	0.0232186	0.0777111	0.0487805	0.0226794	0.0755544	0.343079	76.1115	5	64	59	SSRP1	0.217	1	5
79658	0	2.57128e-05	0.000102851	0.0487805	0.0225828	0.0755833	0.0487805	0.0225571	0.0754804	0.216516	77.3832	6	64	58	ARHGAP10	0.161	1	NA
1105	0	0.000887153	0.00354861	0.0487805	0.0232684	0.077878	0.0487805	0.0223813	0.0743294	0.485332	75.0328	7	64	57	CHD1	0.326	1	29
3064	0	0.00506011	0.0202404	0.0731707	0.0291846	0.090307	0.0731707	0.0241245	0.0700666	0.284505	76.9487	8	7.5	-0.5	HTT	0.183	1	7
259232	0	0.000317487	0.00126995	0.0731707	0.0227529	0.0704052	0.0731707	0.0224354	0.0691353	-0.706032	43.5053	9	7.5	-1.5	NALCN	0.118	1	NA
2132	0	0.000452615	0.00181046	0.0487805	0.0211673	0.0708456	0.0487805	0.0207147	0.0690351	0.836779	69.8849	10	64	54	EXT2	0.079	1	1
57523	0	0.000395266	0.00158107	0.0731707	0.0223878	0.0692754	0.0731707	0.0219925	0.0676943	0.408976	75.7705	11	7.5	-3.5	NYNRIN	0.061	0	NA
29941	0	5.19478e-05	0.000207791	0	0.0160587	0.0642349	0	0.0160068	0.0640271	0.261493	77.322	12	5442.5	5430.5	PKN3	0.136	1	18
10181	0	0.000980604	0.00392241	0.0487805	0.0197227	0.0660106	0.0487805	0.0187421	0.0620882	-0.207103	65.314	13	64	51	RBM5	0.092	1	6
9846	0.00909091	0.00392075	0.0151327	0.0731707	0.0243717	0.0754142	0.0640798	0.0204509	0.0602815	0.233252	77.3832	14	16.5	2.5	GAB2	0.058	0	1
3572	0	0.000635265	0.00254106	0.0487805	0.0187351	0.0627053	0.0487805	0.0180998	0.0601642	0.473826	75.0328	15	64	49	IL6ST	0.045	0	31
493	0.00909091	0.00377808	0.014582	0.0731707	0.0239134	0.0739963	0.0640798	0.0201353	0.0594142	0.0606664	77.3832	16	16.5	0.5	ATP2B4	0.034	0	1
113146	0.00909091	0.00317853	0.012268	0.0731707	0.0229363	0.0709728	0.0640798	0.0197578	0.0587048	0.119241	77.3832	17	16.5	-0.5	AHNAK2	0.022	0	NA
50863	0.00909091	0.00444629	0.0171611	0.0487805	0.0222616	0.0745082	0.0396896	0.0178153	0.0573471	0.0366091	77.3832	18	125.5	107.5	NTM	0.011	1	3
57822	0	8.87585e-05	0.000355034	0.0243902	0.0158206	0.0576571	0.0243902	0.0157318	0.0573021	-0.207103	65.314	19	707.5	688.5	GRHL3	0.009	1	14
7021	0	0.000655089	0.00262036	0.0487805	0.0178903	0.0598778	0.0487805	0.0172352	0.0572574	0.835733	69.8849	20	64	44	TFAP2B	0.007	0	1
2635	0	0.000177117	0.00070847	0.0487805	0.0172558	0.057754	0.0487805	0.0170786	0.0570455	0.420481	75.7705	21	64	43	GBP3	0.006	0	NA
204851	0	0.00156887	0.00627546	0.0487805	0.0185059	0.0619381	0.0487805	0.016937	0.0556626	1.1307	57.9965	22	64	42	HIPK1	0.002	1	1
1856	0	0.00262528	0.0105011	0.0487805	0.0196257	0.0656859	0.0487805	0.0170004	0.0551848	0.588883	73.6265	23	64	41	DVL2	0.004	1	7
4173	0	0.00126798	0.00507193	0.0487805	0.0178309	0.0596791	0.0487805	0.016563	0.0546071	-0.181999	66.7947	24	64	40	MCM4	0.003	1	4
29108	0	0.000368843	0.00147537	0.0243902	0.01534	0.0559059	0.0243902	0.0149712	0.0544305	0.712308	71.9045	25	707.5	682.5	PYCARD	0.002	1	8
10013	0	0.00119754	0.00479017	0.0487805	0.0176846	0.0591893	0.0487805	0.0164871	0.0543991	0.123425	77.3832	26	64	38	HDAC6	0.002	0	48
6521	0	0.000353766	0.00141506	0.0487805	0.0165059	0.0552444	0.0487805	0.0161522	0.0538293	0.190367	77.3832	27	64	37	SLC4A1	0.002	0	2
6708	0.0181818	0.00762745	0.0284413	0.0731707	0.0265868	0.0822685	0.0549889	0.0189593	0.0538272	0.158988	77.3832	28	22.5	-5.5	SPTA1	0.002	0	4
7225	0	0.00206893	0.00827573	0.0487805	0.0185277	0.0620112	0.0487805	0.0164588	0.0537354	1.03761	59.5397	29	64	35	TRPC6	0.001	0	125
1108	0	0.0021404	0.00856162	0.0487805	0.0185809	0.0621892	0.0487805	0.0164405	0.0536276	1.09513	59.5397	30	64	34	CHD4	0.001	0	11
10392	0	0.00146321	0.00585286	0.0487805	0.0176811	0.0591777	0.0487805	0.0162179	0.0533249	-0.339941	59.5397	31	64	33	NOD1	0.001	0	1
116840	0	0.000219741	0.000878965	0.0487805	0.016147	0.0540431	0.0487805	0.0159273	0.0531641	-0.822135	37.877	32	64	32	CNTROB	0.001	0	NA
3661	0	0.00103926	0.00415706	0.0487805	0.017116	0.0572861	0.0487805	0.0160767	0.053129	0.792848	70.8019	33	64	31	IRF3	0.001	1	13
29911	0	0.00161958	0.00647834	0.0487805	0.0175029	0.0585812	0.0487805	0.0158833	0.0521029	-0.167356	67.8737	34	64	30	HOOK2	0.001	1	NA
6670	0	0.000289431	0.00115772	0.0487805	0.0156699	0.0524463	0.0487805	0.0153805	0.0512886	1.02192	59.5397	35	64	29	SP3	0.001	0	10
10226	0	0.00154217	0.00616869	0.0487805	0.0171226	0.0573083	0.0487805	0.0155804	0.0511396	-0.551228	53.3074	36	64	28	PLIN3	0.001	0	1
4089	0	0.00266791	0.0106717	0.0487805	0.0183809	0.0615196	0.0487805	0.0157129	0.0508479	0.507297	75.0166	37	64	27	SMAD4	0.001	0	139
4038	0	0.000258368	0.00103347	0.0487805	0.0154865	0.0518324	0.0487805	0.0152282	0.050799	-0.660009	46.5977	38	64	26	LRP4	0.001	0	2
124590	0	0.00104353	0.00417413	0.0487805	0.0163651	0.0547729	0.0487805	0.0153216	0.0505988	-0.209195	65.314	39	64	25	USH1G	0.001	0	NA
23092	0	0.000112059	0.000448235	0.0243902	0.0139452	0.0508224	0.0243902	0.0138331	0.0503741	0.24685	77.3832	40	707.5	667.5	ARHGAP26	0.001	1	3
7916	0	0.000611457	0.00244583	0.0487805	0.015753	0.0527243	0.0487805	0.0151415	0.0502784	-0.272999	62.4873	41	64	23	PRRC2A	0.001	0	1
138046	0	0.00143012	0.00572049	0.0487805	0.0167207	0.0559633	0.0487805	0.0152906	0.0502428	0.163172	77.3832	42	64	22	RALYL	0.001	1	NA
6427	0	0.000974485	0.00389794	0.0487805	0.016172	0.0541266	0.0487805	0.0151975	0.0502287	-0.394332	57.9965	43	64	21	SRSF2	0.001	0	5
4920	0	0.00106938	0.00427754	0.0487805	0.0160643	0.0537661	0.0487805	0.0149949	0.0494886	-0.855606	37.877	44	64	20	ROR2	0.001	0	3
2891	0	0.00180081	0.00720323	0.0487805	0.0169257	0.0566493	0.0487805	0.0151249	0.049446	0.920456	65.314	45	64	19	GRIA2	0.001	0	3
2876	0	0.000705265	0.00282106	0.0487805	0.0155854	0.0521635	0.0487805	0.0148802	0.0493424	1.32211	56.7722	46	64	18	GPX1	0.001	0	65
56997	0	0.00103707	0.00414826	0.0487805	0.0159812	0.053488	0.0487805	0.0149441	0.0493398	-0.437217	56.7722	47	64	17	ADCK3	0.001	0	NA
575	0.00909091	0.00522434	0.0201641	0.0487805	0.0206195	0.0690122	0.0396896	0.0153952	0.0488481	0.324252	76.3903	48	125.5	77.5	ADGRB1	0.001	0	NA
4486	0	0.00121799	0.00487196	0.0487805	0.0160502	0.0537192	0.0487805	0.0148323	0.0488472	0.243712	77.3832	49	64	15	MST1R	0.001	0	13
9794	0	0.00425716	0.0170286	0.0243902	0.0179985	0.0655944	0.0243902	0.0137413	0.0485658	0.530308	74.8286	50	707.5	657.5	MAML1	0.001	1	NA
6135	0	0.00104853	0.00419414	0.0487805	0.0157409	0.0526838	0.0487805	0.0146924	0.0484897	0.0481148	77.3832	51	64	13	RPL11	0.001	0	1
2897	0	0.00118122	0.0047249	0.0487805	0.0157794	0.0528128	0.0487805	0.0145982	0.0480879	0.560642	74.1906	52	64	12	GRIK1	0.001	0	1
79977	0	0.000191465	0.000765859	0.0243902	0.0132213	0.0481842	0.0243902	0.0130298	0.0474183	-0.187229	66.7947	53	707.5	654.5	GRHL2	0.001	1	4
23350	0	0.000557356	0.00222942	0.0243902	0.0133986	0.0488305	0.0243902	0.0128413	0.0466011	-0.357723	59.5397	54	707.5	653.5	U2SURP	0.001	1	NA
8473	0	0.000621289	0.00248516	0.0243902	0.0133161	0.0485299	0.0243902	0.0126948	0.0460448	0.578423	73.9311	55	707.5	652.5	OGT	0.001	1	18
7757	0.00909091	0.00352425	0.0136024	0.0487805	0.017771	0.0594783	0.0396896	0.0142467	0.045876	0.697664	72.1899	56	125.5	69.5	ZNF208	0.001	0	NA
675	0.00909091	0.00479134	0.0184929	0.0487805	0.0192138	0.0643075	0.0396896	0.0144225	0.0458146	0.643274	72.7031	57	125.5	68.5	BRCA2	0.001	1	376
126526	0	0.00127063	0.00508253	0.0243902	0.0136789	0.0498518	0.0243902	0.0124082	0.0447693	-0.00418389	71.8867	58	707.5	649.5	C19orf47	0.001	1	NA
8317	0.00909091	0.00390955	0.0150895	0.0487805	0.0178769	0.0598329	0.0396896	0.0139674	0.0447434	-0.176769	66.7947	59	125.5	66.5	CDC7	0.001	1	2
8658	0.00909091	0.00404945	0.0156295	0.0487805	0.0180317	0.0603511	0.0396896	0.0139823	0.0447216	0.37655	75.7705	60	125.5	65.5	TNKS	0.001	0	1
6867	0	0.00104458	0.00417833	0.0243902	0.0133681	0.0487194	0.0243902	0.0123235	0.044541	1.13593	57.9965	61	707.5	646.5	TACC1	0.001	1	5
23162	0	0.00033304	0.00133216	0.0243902	0.0125711	0.0458148	0.0243902	0.0122381	0.0444827	1.49156	46.5977	62	707.5	645.5	MAPK8IP3	0.001	1	1
10847	0.00909091	0.00337046	0.0130088	0.0487805	0.0169543	0.0567448	0.0396896	0.0135838	0.0437361	1.2604	56.7722	63	125.5	62.5	SRCAP	0.001	1	5
4210	0	0.000115466	0.000461865	0.0243902	0.0121193	0.044168	0.0243902	0.0120038	0.0437061	0.63909	72.7031	64	707.5	643.5	MEFV	0.001	1	81
4853	0	0.00149	0.00596002	0.0243902	0.0136165	0.0496247	0.0243902	0.0121265	0.0436647	0.557504	74.3364	65	707.5	642.5	NOTCH2	0.002	1	25
5290	0.0272727	0.0094583	0.0341119	0.0731707	0.0249637	0.0772461	0.045898	0.0155054	0.0431342	0.0460228	77.3832	66	104.5	38.5	PIK3CA	0.002	1	935
7416	0	0.00107223	0.00428891	0.0243902	0.0128183	0.0467155	0.0243902	0.0117461	0.0424266	1.01564	59.5397	67	707.5	640.5	VDAC1	0.001	1	15
114548	0	0.000202136	0.000808545	0.0243902	0.0118552	0.0432055	0.0243902	0.011653	0.042397	0.786572	70.8019	68	707.5	639.5	NLRP3	0.001	1	9
1387	0	0.00393928	0.0157571	0.0243902	0.0159355	0.0580761	0.0243902	0.0119962	0.042319	1.05539	59.5397	69	707.5	638.5	CREBBP	0.01	1	103
64837	0	0.000116564	0.000466256	0.0243902	0.011717	0.0427019	0.0243902	0.0116004	0.0422356	1.46541	48.1656	70	707.5	637.5	KLC2	0.015	1	4
6449	0	0.00360536	0.0144214	0.0243902	0.0155432	0.0566463	0.0243902	0.0119378	0.0422249	0.720676	71.9045	71	707.5	636.5	SGTA	0.017	1	13
9716	0.00909091	0.00321685	0.0124159	0.0487805	0.0161839	0.0541665	0.0396896	0.0129671	0.0417506	-0.197689	66.7947	72	125.5	53.5	AQR	0.016	0	NA
23545	0.00909091	0.00312238	0.0120513	0.0487805	0.0160391	0.053682	0.0396896	0.0129168	0.0416307	0.0428849	77.3832	73	125.5	52.5	ATP6V0A2	0.015	0	NA
51202	0.00909091	0.00315236	0.012167	0.0487805	0.0160519	0.0537247	0.0396896	0.0128995	0.0415577	0.474872	75.0328	74	125.5	51.5	DDX47	0.015	0	NA
7025	0	0.000359903	0.00143961	0.0243902	0.0117932	0.0429795	0.0243902	0.0114333	0.0415399	0.206057	77.3832	75	707.5	632.5	NR2F1	0.014	1	6
10516	0	0.000542159	0.00216864	0.0243902	0.0119695	0.0436222	0.0243902	0.0114273	0.0414536	0.673607	72.3816	76	707.5	631.5	FBLN5	0.011	1	3
11227	0	0.000224033	0.000896132	0	0.0104773	0.0419091	0	0.0102532	0.0410129	0.806445	70.8019	77	5442.5	5365.5	GALNT5	0.009	1	NA
6993	0	0.000364929	0.00145972	0.0243902	0.0116407	0.0424238	0.0243902	0.0112757	0.0409641	0.641182	72.7031	78	707.5	629.5	DYNLT1	0.016	1	1
10290	0.00909091	0.00311852	0.0120364	0.0487805	0.015796	0.0528681	0.0396896	0.0126775	0.0408318	-0.00313792	71.8867	79	125.5	46.5	SPEG	0.014	0	1
10523	0	0.000544238	0.00217695	0.0243902	0.0116822	0.042575	0.0243902	0.0111379	0.0403981	0.152712	77.3832	80	707.5	627.5	CHERP	0.011	1	NA
1106	0.00909091	0.00339235	0.0130933	0.0487805	0.0159382	0.0533443	0.0396896	0.0125459	0.040251	-0.187229	66.7947	81	125.5	44.5	CHD2	0.007	1	NA
10513	0	0.00360201	0.014408	0.0243902	0.0149581	0.054514	0.0243902	0.0113561	0.0401059	0.452906	75.0328	82	707.5	625.5	APPBP2	0.007	0	3
138716	0	0.000493851	0.0019754	0.0243902	0.0115161	0.0419698	0.0243902	0.0110223	0.0399944	-0.399562	57.9965	83	707.5	624.5	RPP25L	0.007	1	NA
51755	0.00909091	0.0033932	0.0130966	0.0487805	0.0158004	0.0528829	0.0396896	0.0124072	0.0397863	0.224884	77.3832	84	125.5	41.5	CDK12	0.006	0	2
5884	0	0.000118142	0.000472569	0.0243902	0.0110446	0.0402514	0.0243902	0.0109265	0.0397789	-0.232206	63.7179	85	707.5	622.5	RAD17	0.006	0	6
286451	0	7.47219e-05	0.000298888	0.0243902	0.0109962	0.0400749	0.0243902	0.0109214	0.039776	-0.413159	56.7722	86	707.5	621.5	YIPF6	0.005	0	1
29974	0.00909091	0.00375318	0.014486	0.0487805	0.0160527	0.0537274	0.0396896	0.0122995	0.0392414	-0.538676	53.3074	87	125.5	38.5	A1CF	0.005	0	NA
2068	0	0.00138313	0.00553251	0.0243902	0.0122772	0.0447436	0.0243902	0.0108941	0.0392111	1.08049	59.5397	88	707.5	619.5	ERCC2	0.005	1	36
695	0	0.000719314	0.00287725	0.0243902	0.0114595	0.0417636	0.0243902	0.0107402	0.0388863	0.40793	75.7705	89	707.5	618.5	BTK	0.005	1	8
54790	0	0.000164378	0.000657511	0.0243902	0.0108402	0.0395065	0.0243902	0.0106758	0.038849	0.571101	73.9311	90	707.5	617.5	TET2	0.005	1	8
129049	0	0.000168017	0.00067207	0.0243902	0.0107894	0.0393214	0.0243902	0.0106214	0.0386493	-0.540768	53.3074	91	707.5	616.5	SGSM1	0.004	0	NA
3691	0	0.00108808	0.00435234	0.0243902	0.0117715	0.0429006	0.0243902	0.0106834	0.0385483	0.479056	75.0328	92	707.5	615.5	ITGB4	0.004	1	73
607	0	0.00154662	0.00618648	0.0243902	0.0122732	0.0447292	0.0243902	0.0107266	0.0385427	1.11292	57.9965	93	707.5	614.5	BCL9	0.004	0	7
7049	0	0.000483794	0.00193518	0.0243902	0.0110018	0.0400954	0.0243902	0.010518	0.0381602	0.526125	74.8286	94	707.5	613.5	TGFBR3	0.004	1	17
5612	0	0.000255596	0.00102238	0.0243902	0.0107354	0.0391245	0.0243902	0.0104798	0.0381021	0.531354	74.8286	95	707.5	612.5	PRKRIR	0.004	1	4
9181	0	0.00014113	0.000564519	0.0243902	0.0106081	0.0386605	0.0243902	0.0104669	0.038096	-0.368183	59.5397	96	707.5	611.5	ARHGEF2	0.004	1	36
5728	0.0545455	0.021071	0.0691884	0.097561	0.0372805	0.107263	0.0430155	0.0162095	0.0380747	0.435125	75.0328	97	106.5	9.5	PTEN	0.004	0	2343
23085	0	0.000374263	0.00149705	0.0243902	0.0108261	0.0394549	0.0243902	0.0104518	0.0379579	0.416297	75.7705	98	707.5	609.5	ERC1	0.004	0	1
2099	0	0.00460592	0.0184237	0.0243902	0.015447	0.0562958	0.0243902	0.0108411	0.0378722	0.539722	74.6844	99	707.5	608.5	ESR1	0.007	1	376
5880	0	0.00145091	0.00580365	0.0243902	0.0119563	0.043574	0.0243902	0.0105054	0.0377704	-0.00627584	71.8867	100	707.5	607.5	RAC2	0.006	1	5
3908	0.00909091	0.00396568	0.0153061	0.0487805	0.0158451	0.0530325	0.0396896	0.0118794	0.0377264	0.37655	75.7705	101	125.5	24.5	LAMA2	0.006	0	2
2006	0	0.0012142	0.00485681	0.0243902	0.0116189	0.0423446	0.0243902	0.0104047	0.0374878	0.654779	72.7031	102	707.5	605.5	ELN	0.006	1	45
4703	0.00909091	0.00914724	0.0353051	0.0487805	0.0217448	0.0727786	0.0396896	0.0125976	0.0374735	0.458136	75.0328	103	125.5	22.5	NEB	0.006	0	NA
7265	0	0.000144236	0.000576943	0.0243902	0.0104193	0.0379727	0.0243902	0.0102751	0.0373957	-0.738457	43.5053	104	707.5	603.5	TTC1	0.006	0	NA
10497	0	0.000185599	0.000742397	0.0243902	0.0104571	0.0381103	0.0243902	0.0102715	0.0373679	0.0868158	77.3832	105	707.5	602.5	UNC13B	0.006	0	NA
5430	0	0.00290403	0.0116161	0.0243902	0.0134317	0.0489511	0.0243902	0.0105277	0.037335	-0.502067	53.3074	106	707.5	601.5	POLR2A	0.006	1	20
134359	0	0.000260078	0.00104031	0.0243902	0.0105077	0.0382946	0.0243902	0.0102476	0.0372543	-0.565872	50.817	107	707.5	600.5	POC5	0.005	0	NA
1719	0	0.00128607	0.00514427	0.0243902	0.0115642	0.0421449	0.0243902	0.0102781	0.0370006	0.94033	63.7179	108	707.5	599.5	DHFR	0.005	1	17
25998	0	0.000190312	0.00076125	0.0243902	0.010349	0.0377163	0.0243902	0.0101587	0.036955	0.346217	75.9877	109	707.5	598.5	IBTK	0.006	1	NA
54758	0	0.000255244	0.00102098	0.0243902	0.0104071	0.0379282	0.0243902	0.0101519	0.0369072	-0.077402	71.6675	110	707.5	597.5	KLHDC4	0.005	1	NA
400	0	0.000848572	0.00339429	0.0243902	0.010947	0.0398957	0.0243902	0.0100984	0.0365015	-0.191413	66.7947	111	707.5	596.5	ARL1	0.005	1	1
10900	0	0.00134398	0.00537594	0.0243902	0.0114903	0.0418757	0.0243902	0.0101463	0.0364998	-0.038701	71.8867	112	707.5	595.5	RUNDC3A	0.003	1	NA
23072	0	0.00150701	0.00602805	0.0243902	0.0116451	0.0424397	0.0243902	0.010138	0.0364117	0.345171	76.1115	113	707.5	594.5	HECW1	0.003	0	NA
7042	0	0.000382152	0.00152861	0.0243902	0.0103899	0.0378656	0.0243902	0.0100078	0.036337	-0.175724	66.7947	114	707.5	593.5	TGFB2	0.003	1	47
388	0	0.000245104	0.000980416	0.0243902	0.0102031	0.0371848	0.0243902	0.00995803	0.0362044	-0.586791	50.817	115	707.5	592.5	RHOB	0.003	0	21
5339	0	0.000537948	0.00215179	0.0243902	0.0105206	0.0383419	0.0243902	0.00998269	0.0361901	0.687204	72.1899	116	707.5	591.5	PLEC	0.004	1	16
7010	0	0.00029555	0.0011822	0.0243902	0.010234	0.0372971	0.0243902	0.00993842	0.0361149	0.0606664	77.3832	117	707.5	590.5	TEK	0.003	0	30
9793	0	0.000220467	0.00088187	0.0243902	0.0101385	0.0369493	0.0243902	0.00991805	0.0360674	1.15266	57.9965	118	707.5	589.5	CKAP5	0.004	1	2
11017	0	0.000278927	0.00111571	0.0243902	0.0101955	0.0371568	0.0243902	0.00991653	0.0360411	0.183045	77.3832	119	707.5	588.5	SNRNP27	0.004	1	NA
143425	0	9.16965e-05	0.000366786	0.0243902	0.00995404	0.0362769	0.0243902	0.00986234	0.0359102	0.0282413	77.3832	120	707.5	587.5	SYT9	0.004	0	1
25836	0	0.000421118	0.00168447	0.0243902	0.0103068	0.0375624	0.0243902	0.00988564	0.0358779	-0.177815	66.7947	121	707.5	586.5	NIPBL	0.003	0	1
26088	0	0.00174736	0.00698945	0.0243902	0.0117585	0.0428532	0.0243902	0.0100111	0.0358637	-0.0941376	70.8019	122	707.5	585.5	GGA1	0.002	1	NA
23001	0	0.000814525	0.0032581	0.0243902	0.0107055	0.0390155	0.0243902	0.00989094	0.0357574	0.715446	71.9045	123	707.5	584.5	WDFY3	0.002	1	NA
89866	0	0.000126604	0.000506414	0.0243902	0.00992851	0.0361839	0.0243902	0.0098019	0.0356775	0.287643	76.9189	124	707.5	583.5	SEC16B	0.002	0	NA
143	0	0.00152349	0.00609396	0.0243902	0.0114166	0.0416072	0.0243902	0.00989312	0.0355133	0.325298	76.3903	125	707.5	582.5	PARP4	0.002	0	NA
23621	0	0.000313458	0.00125383	0.0243902	0.010077	0.036725	0.0243902	0.00976352	0.0354712	-0.323206	60.7107	126	707.5	581.5	BACE1	0.003	1	2
26580	0	0.000359302	0.00143721	0.0243902	0.0101125	0.0368545	0.0243902	0.00975321	0.0354173	-0.534492	53.3074	127	707.5	580.5	BSCL2	0.003	0	NA
55035	0	0.000108379	0.000433515	0.0243902	0.00982704	0.0358141	0.0243902	0.00971866	0.0353806	-1.69761	13.3993	128	707.5	579.5	NOL8	0.003	0	NA
4208	0	0.000532196	0.00212879	0.0243902	0.0102712	0.0374329	0.0243902	0.00973902	0.0353041	-0.410022	56.7722	129	707.5	578.5	MEF2C	0.003	1	2
9098	0	0.000344905	0.00137962	0.0243902	0.0100516	0.0366325	0.0243902	0.0097067	0.0352529	-0.845146	37.877	130	707.5	577.5	USP6	0.003	0	1
80212	0	0.00129082	0.00516328	0.0243902	0.011067	0.040333	0.0243902	0.00977617	0.0351698	0.775066	71.6675	131	707.5	576.5	CCDC92	0.002	1	NA
142	0	0.00228939	0.00915755	0.0243902	0.0121543	0.0442958	0.0243902	0.00986496	0.0351383	0.665239	72.3816	132	707.5	575.5	PARP1	0.003	1	472
55145	0	0.00222203	0.00888814	0.0243902	0.0120637	0.0439653	0.0243902	0.00984162	0.0350772	-0.125517	69.8849	133	707.5	574.5	THAP1	0.004	1	1
396	0	0.00127879	0.00511518	0.0243902	0.0110139	0.0401394	0.0243902	0.00973507	0.0350242	0.474872	75.0328	134	707.5	573.5	ARHGDIA	0.004	1	9
53335	0	0.000476797	0.00190719	0.0243902	0.0101196	0.0368804	0.0243902	0.00964282	0.0349732	-0.362953	59.5397	135	707.5	572.5	BCL11A	0.004	1	NA
4688	0	0.00113097	0.00452388	0.0243902	0.0108126	0.039406	0.0243902	0.00968166	0.0348821	-0.16108	67.8737	136	707.5	571.5	NCF2	0.004	1	1
6195	0	0.00059834	0.00239336	0.0243902	0.0102177	0.037238	0.0243902	0.0096194	0.0348446	0.40793	75.7705	137	707.5	570.5	RPS6KA1	0.004	0	14
58190	0	0.000818356	0.00327342	0.0243902	0.0104564	0.0381078	0.0243902	0.00963806	0.0348344	-0.312746	60.7107	138	707.5	569.5	CTDSP1	0.004	1	3
26276	0	0.00047443	0.00189772	0.0243902	0.0100638	0.0366771	0.0243902	0.0095894	0.0347793	0.15585	77.3832	139	707.5	568.5	VPS33B	0.004	0	NA
129868	0	0.000302331	0.00120933	0.0243902	0.00986273	0.0359442	0.0243902	0.0095604	0.0347348	-0.0920456	70.8019	140	707.5	567.5	TRIM43	0.004	1	NA
10486	0	0.00111844	0.00447376	0.0243902	0.0107293	0.0391022	0.0243902	0.00961081	0.0346284	-0.0282413	71.8867	141	707.5	566.5	CAP2	0.004	1	NA
5705	0	0.00278082	0.0111233	0.0243902	0.0125465	0.0457249	0.0243902	0.00976565	0.0346016	0.293918	76.7717	142	707.5	565.5	PSMC5	0.004	1	NA
55068	0	0.00129571	0.00518282	0.0243902	0.0109099	0.0397607	0.0243902	0.00961424	0.0345779	-0.0512527	71.8867	143	707.5	564.5	ENOX1	0.004	1	3
23786	0	0.000493331	0.00197332	0.0243902	0.0100292	0.0365508	0.0243902	0.00953585	0.0345775	0.229068	77.3832	144	707.5	563.5	BCL2L13	0.004	0	1
4091	0	0.000621673	0.00248669	0.0243902	0.0101699	0.0370637	0.0243902	0.00954826	0.0345771	0.309608	76.7092	145	707.5	562.5	SMAD6	0.004	1	14
2803	0	0.00248384	0.00993535	0.0243902	0.0122129	0.0445093	0.0243902	0.00972907	0.0345739	-0.426757	56.7722	146	707.5	561.5	GOLGA4	0.004	1	NA
7159	0	0.00186343	0.00745371	0.0243902	0.0115135	0.0419602	0.0243902	0.00965005	0.0345065	0.493699	75.0328	147	707.5	560.5	TP53BP2	0.005	1	4
8930	0	0.000785808	0.00314323	0.0243902	0.0103219	0.0376175	0.0243902	0.00953608	0.0344743	0.326344	76.3903	148	707.5	559.5	MBD4	0.004	1	6
7186	0	0.00502855	0.0201142	0.0243902	0.0149638	0.0545349	0.0243902	0.0099353	0.0344207	-0.399562	57.9965	149	707.5	558.5	TRAF2	0.004	1	25
5457	0	0.000438908	0.00175563	0.0243902	0.00991107	0.0361203	0.0243902	0.00947216	0.0343647	0.434079	75.0328	150	707.5	557.5	POU4F1	0.004	1	11
5318	0	0.00261292	0.0104517	0.0243902	0.0122851	0.0447724	0.0243902	0.00967219	0.0343207	-0.677791	46.5977	151	707.5	556.5	PKP2	0.004	0	NA
56852	0	0.000832884	0.00333153	0.0243902	0.0103211	0.0376147	0.0243902	0.00948822	0.0342832	0.602481	73.2075	152	707.5	555.5	RAD18	0.004	0	NA
9355	0	0.000232485	0.00092994	0.0243902	0.00961959	0.0350581	0.0243902	0.00938711	0.0341281	0.873388	66.7947	153	707.5	554.5	LHX2	0.004	0	NA
130340	0	2.32539e-05	9.30154e-05	0.0243902	0.00938497	0.034203	0.0243902	0.00936171	0.03411	-0.0753101	71.6675	154	707.5	553.5	AP1S3	0.003	0	NA
444	0	4.55367e-05	0.000182147	0.0243902	0.00938809	0.0342144	0.0243902	0.00934255	0.0340322	0.671515	72.3816	155	707.5	552.5	ASPH	0.003	0	2
9128	0	0.000891788	0.00356715	0.0243902	0.0102139	0.037224	0.0243902	0.00932211	0.0336568	-0.101459	69.8849	156	707.5	551.5	PRPF4	0.003	0	NA
468	0	0.00220858	0.00883433	0.0243902	0.0116424	0.0424303	0.0243902	0.00943386	0.0335959	0.38178	75.7705	157	707.5	550.5	ATF4	0.003	1	50
84700	0.0181818	0.00588981	0.021962	0.0487805	0.016598	0.0555524	0.0305987	0.0107082	0.0335904	0.305424	76.7092	158	151	-7	MYO18B	0.003	1	NA
23517	0	0.000594066	0.00237626	0.0243902	0.00985438	0.0359137	0.0243902	0.00926031	0.0335375	-1.61394	13.3993	159	707.5	548.5	SKIV2L2	0.003	0	NA
4643	0	0.000958547	0.00383419	0.0243902	0.0102505	0.0373572	0.0243902	0.00929191	0.033523	0.037655	77.3832	160	707.5	547.5	MYO1E	0.003	0	1
3358	0	7.10303e-05	0.000284121	0.0243902	0.00923849	0.0336692	0.0243902	0.00916746	0.033385	0.294964	76.7717	161.5	707.5	546	HTR2C	0.003	0	1
59339	0	7.10303e-05	0.000284121	0.0243902	0.00923849	0.0336692	0.0243902	0.00916746	0.033385	0.294964	76.7717	161.5	707.5	546	PLEKHA2	0.003	0	NA
5241	0	0.00117	0.00468002	0.0243902	0.010433	0.0380224	0.0243902	0.00926296	0.0333424	0.798078	70.8019	163	707.5	544.5	PGR	0.003	1	186
10856	0	0.000471484	0.00188594	0.0243902	0.00964687	0.0351575	0.0243902	0.00917539	0.0332716	0.104597	77.3832	164	707.5	543.5	RUVBL2	0.003	0	11
54971	0	0.00317128	0.0126851	0.0243902	0.0125717	0.0458168	0.0243902	0.00940042	0.0331317	-0.119241	69.8849	165	707.5	542.5	BANP	0.003	1	NA
302	0	0.00169385	0.00677539	0.0243902	0.0109275	0.0398246	0.0243902	0.00923364	0.0330492	0.235344	77.3832	166	707.5	541.5	ANXA2	0.003	1	77
26060	0	0.00454993	0.0181997	0.0243902	0.0140337	0.0511449	0.0243902	0.00948373	0.0329452	0.127609	77.3832	167	707.5	540.5	APPL1	0.003	1	3
57562	0	0.00122129	0.00488517	0.0243902	0.0102795	0.0374629	0.0243902	0.00905816	0.0325777	0.137022	77.3832	168	707.5	539.5	CEP126	0.003	1	NA
23358	0	0.000125262	0.000501048	0.0243902	0.0090747	0.0330722	0.0243902	0.00894943	0.0325712	0.0188275	77.3832	169	707.5	538.5	USP24	0.003	0	NA
4292	0	0.00316448	0.0126579	0.0243902	0.0124069	0.0452162	0.0243902	0.0092424	0.0325583	0.0868158	77.3832	170	707.5	537.5	MLH1	0.003	1	73
8726	0	0.00116383	0.00465532	0.0243902	0.0101817	0.0371065	0.0243902	0.00901784	0.0324512	0.512527	75.0166	171	707.5	536.5	EED	0.003	0	8
23054	0	0.00167859	0.00671437	0.0243902	0.0107331	0.039116	0.0243902	0.00905446	0.0324016	0.718584	71.9045	172	707.5	535.5	NCOA6	0.003	1	4
81669	0	0.000210367	0.000841467	0.0243902	0.00911559	0.0332213	0.0243902	0.00890522	0.0323798	-0.0920456	70.8019	173	707.5	534.5	CCNL2	0.003	1	NA
84547	0	0.000595888	0.00238355	0.0243902	0.00953622	0.0347542	0.0243902	0.00894033	0.0323707	0.554366	74.3364	174	707.5	533.5	PGBD1	0.003	1	NA
3710	0	0.00291603	0.0116641	0.0243902	0.0120687	0.0439837	0.0243902	0.00915267	0.0323196	-0.735319	43.5053	175	707.5	532.5	ITPR3	0.003	0	NA
5337	0	0.000188075	0.000752301	0.0243902	0.00906321	0.0330304	0.0243902	0.00887513	0.0322781	0.336803	76.3903	176	707.5	531.5	PLD1	0.003	0	7
785	0	0.000144807	0.000579228	0.0243902	0.00901317	0.032848	0.0243902	0.00886836	0.0322688	-0.181999	66.7947	177	707.5	530.5	CACNB4	0.003	0	NA
4839	0	0.000541978	0.00216791	0.0243902	0.00943071	0.0343697	0.0243902	0.00888873	0.0322018	-0.181999	66.7947	178	707.5	529.5	NOP2	0.003	0	6
3313	0.00909091	0.00537874	0.0207601	0.0243902	0.0145196	0.0529158	0.0152993	0.00914084	0.0321557	1.11501	57.9965	179	1408.5	1229.5	HSPA9	0.003	1	12
9734	0	0.000631032	0.00252413	0.0243902	0.00948913	0.0345826	0.0243902	0.0088581	0.0320585	-0.832595	37.877	180	707.5	527.5	HDAC9	0.003	1	349
6616	0	0.000607197	0.00242879	0.0243902	0.00945699	0.0344655	0.0243902	0.0088498	0.0320367	0.101459	77.3832	181	707.5	526.5	SNAP25	0.003	0	7
4223	0	0.00615229	0.0246092	0.0243902	0.0155353	0.0566177	0.0243902	0.00938304	0.0320085	-0.876526	37.877	182	707.5	525.5	MEOX2	0.003	1	NA
79003	0	0.00027803	0.00111212	0.0243902	0.00908264	0.0331012	0.0243902	0.00880461	0.0319891	-0.378642	57.9965	183	707.5	524.5	MIS12	0.003	0	NA
9577	0	0.000234251	0.000937005	0.0243902	0.00901809	0.0328659	0.0243902	0.00878384	0.0319289	0.038701	77.3832	184	707.5	523.5	BRE	0.003	0	NA
27241	0	0.000182492	0.00072997	0.0243902	0.00895522	0.0326368	0.0243902	0.00877273	0.0319068	-0.151666	67.8737	185	707.5	522.5	BBS9	0.002	0	NA
1825	0	0.000796262	0.00318505	0.0243902	0.00962432	0.0350753	0.0243902	0.00882806	0.0318902	-0.496837	53.3074	186	707.5	521.5	DSC3	0.002	0	8
130916	0	0.000200504	0.000802017	0.0243902	0.0089655	0.0326743	0.0243902	0.00876499	0.0318722	0.197689	77.3832	187	707.5	520.5	MTERF4	0.002	0	NA
9444	0	0.00143169	0.00572676	0.0243902	0.0103097	0.0375733	0.0243902	0.00887806	0.0318465	-0.736365	43.5053	188	707.5	519.5	QKI	0.002	0	9
7572	0	0.000711334	0.00284533	0.0243902	0.0095079	0.034651	0.0243902	0.00879656	0.0318057	-0.039747	71.8867	189	707.5	518.5	ZNF24	0.002	1	NA
55201	0	0.000415579	0.00166232	0.0243902	0.00917298	0.0334304	0.0243902	0.0087574	0.0317681	1.13593	57.9965	190	707.5	517.5	MAP1S	0.002	0	7
23495	0	0.000530381	0.00212153	0.0243902	0.00929811	0.0338865	0.0243902	0.00876773	0.0317649	0.102505	77.3832	191	707.5	516.5	TNFRSF13B	0.003	1	3
71	0	0.00184701	0.00738803	0.0243902	0.0107417	0.0391477	0.0243902	0.00889473	0.0317596	-0.677791	46.5977	192	707.5	515.5	ACTG1	0.003	1	16
580	0	0.00239119	0.00956478	0.0243902	0.0113354	0.0413112	0.0243902	0.00894418	0.0317464	0.0617124	77.3832	193	707.5	514.5	BARD1	0.004	1	3
2047	0	0.000799264	0.00319705	0.0243902	0.00957279	0.0348875	0.0243902	0.00877353	0.0316904	0.156896	77.3832	194	707.5	513.5	EPHB1	0.004	0	2
990	0	0.00167439	0.00669756	0.0243902	0.0105206	0.0383416	0.0243902	0.00884618	0.0316441	-0.243712	63.7179	195	707.5	512.5	CDC6	0.004	0	56
51199	0	0.000906503	0.00362601	0.0243902	0.00967223	0.0352499	0.0243902	0.00876573	0.0316239	0.710216	71.9045	196	707.5	511.5	NIN	0.003	0	3
558	0	0.000915385	0.00366154	0.0243902	0.00967066	0.0352442	0.0243902	0.00875528	0.0315826	0.363999	75.7705	197	707.5	510.5	AXL	0.003	0	21
5613	0	0.000885993	0.00354397	0.0243902	0.00963577	0.035117	0.0243902	0.00874977	0.031573	0.189321	77.3832	198	707.5	509.5	PRKX	0.003	1	1
54732	0	0.000113007	0.00045203	0.0243902	0.00877788	0.0319905	0.0243902	0.00866487	0.0315385	0.78448	70.8019	199	707.5	508.5	TMED9	0.003	0	NA
63978	0	0.00091511	0.00366044	0.0243902	0.00964992	0.0351686	0.0243902	0.00873481	0.0315082	-0.624446	48.1656	200	707.5	507.5	PRDM14	0.003	1	NA
29068	0	0.00114473	0.00457894	0.0243902	0.00988852	0.0360382	0.0243902	0.00874378	0.0314592	0.0606664	77.3832	201	707.5	506.5	ZBTB44	0.003	1	NA
4914	0	0.00137641	0.00550564	0.0243902	0.0101315	0.0369238	0.0243902	0.00875513	0.0314182	0.632814	72.7031	202	707.5	505.5	NTRK1	0.003	0	54
8751	0	0.00116766	0.00467065	0.0243902	0.00989201	0.0360509	0.0243902	0.00872435	0.0313802	0.749963	71.8867	203	707.5	504.5	ADAM15	0.004	1	22
10403	0	0.00157246	0.00628982	0.0243902	0.0103346	0.0376639	0.0243902	0.00876214	0.031374	-0.264631	62.4873	204	707.5	503.5	NDC80	0.004	1	15
79098	0	0.000159029	0.000636114	0.0243902	0.00877097	0.0319653	0.0243902	0.00861194	0.0313292	-0.210241	65.314	205	707.5	502.5	C1orf116	0.004	0	NA
862	0	0.00214728	0.00858914	0.0243902	0.0109409	0.0398735	0.0243902	0.00879362	0.0312844	-0.079494	70.8019	206	707.5	501.5	RUNX1T1	0.004	1	8
9826	0	0.00105089	0.00420356	0.0243902	0.0097369	0.0354856	0.0243902	0.00868601	0.031282	0.597251	73.6265	207	707.5	500.5	ARHGEF11	0.004	0	5
91703	0	0.000590134	0.00236053	0.0243902	0.0092207	0.0336043	0.0243902	0.00863056	0.0312438	-0.114011	69.8849	208	707.5	499.5	ACY3	0.004	0	NA
5711	0	0.000601201	0.0024048	0.0243902	0.00922688	0.0336268	0.0243902	0.00862567	0.031222	-0.277183	62.4873	209	707.5	498.5	PSMD5	0.004	0	NA
29841	0	4.39332e-05	0.000175733	0	0.00783077	0.0313231	0	0.00778684	0.0311474	-0.216516	65.314	210	5442.5	5232.5	GRHL1	0.003	1	4
151888	0	0.000156103	0.00062441	0.0243902	0.00871495	0.0317612	0.0243902	0.00855885	0.0311368	0.307516	76.7092	211	707.5	496.5	BTLA	0.003	0	NA
185	0	0.000480402	0.00192161	0.0243902	0.00903408	0.0329242	0.0243902	0.00855367	0.0310026	0.469642	75.0328	212	707.5	495.5	AGTR1	0.003	0	17
3597	0	0.000795607	0.00318243	0.0243902	0.00937512	0.0341671	0.0243902	0.00857952	0.0309847	0.16108	77.3832	213	707.5	494.5	IL13RA1	0.003	0	5
540	0	0.000435236	0.00174095	0.0243902	0.00897382	0.0327046	0.0243902	0.00853858	0.0309636	-0.497883	53.3074	214	707.5	493.5	ATP7B	0.003	0	3
3480	0	0.00170962	0.00683848	0.0243902	0.0103578	0.0377482	0.0243902	0.00864813	0.0309098	0.185137	77.3832	215	707.5	492.5	IGF1R	0.002	1	406
9158	0	0.000550689	0.00220276	0.0243902	0.00907335	0.0330673	0.0243902	0.00852266	0.0308646	0.911043	65.314	216	707.5	491.5	FIBP	0.002	0	1
57594	0	0.00176969	0.00707876	0.0243902	0.0104095	0.037937	0.0243902	0.00863986	0.0308583	-0.753101	43.5053	217	707.5	490.5	HOMEZ	0.002	0	1
5828	0	0.000437529	0.00175012	0.0243902	0.00894546	0.0326012	0.0243902	0.00850793	0.0308511	0.726951	71.9045	218	707.5	489.5	PEX2	0.002	0	NA
1814	0	0.00117729	0.00470915	0.0243902	0.00974845	0.0355277	0.0243902	0.00857116	0.0308185	0.405838	75.7705	219	707.5	488.5	DRD3	0.001	0	1
29088	0	0.000289598	0.00115839	0.0243902	0.00876836	0.0319558	0.0243902	0.00847876	0.0307974	-0.332619	60.7107	220	707.5	487.5	MRPL15	0.002	1	NA
7094	0	0.000797562	0.00319025	0.0243902	0.00932459	0.0339829	0.0243902	0.00852703	0.0307927	0.0334711	77.3832	221	707.5	486.5	TLN1	0.002	0	18
55666	0	0.000336008	0.00134403	0.0243902	0.00879783	0.0320632	0.0243902	0.00846183	0.0307192	-0.228022	65.314	222	707.5	485.5	NPLOC4	0.001	0	NA
8771	0	0.000673517	0.00269407	0.0243902	0.00916724	0.0334095	0.0243902	0.00849373	0.0307154	-0.45186	56.7722	223	707.5	484.5	TNFRSF6B	0.001	0	2
6633	0	0.000422211	0.00168884	0.0243902	0.00888759	0.0323903	0.0243902	0.00846538	0.0307015	0.488469	75.0328	224	707.5	483.5	SNRPD2	0.001	0	NA
5468	0	0.00211889	0.00847557	0.0243902	0.0107377	0.039133	0.0243902	0.00861882	0.0306574	0.595159	73.6265	225	707.5	482.5	PPARG	0.001	1	294
10579	0	0.000560652	0.00224261	0.0243902	0.00901673	0.032861	0.0243902	0.00845608	0.0306184	0.545998	74.6844	226	707.5	481.5	TACC2	0.001	0	4
55037	0	0.000257668	0.00103067	0.0243902	0.00867536	0.0316169	0.0243902	0.00841769	0.0305862	0.181999	77.3832	227	707.5	480.5	PTCD3	0.001	1	NA
7005	0	0.00101578	0.00406314	0.0243902	0.00950012	0.0346227	0.0243902	0.00848434	0.0305595	-0.144344	67.8737	228	707.5	479.5	TEAD3	0.001	0	NA
27332	0	0.000894305	0.00357722	0.0243902	0.00936558	0.0341323	0.0243902	0.00847127	0.0305551	-0.377596	57.9965	229	707.5	478.5	ZNF638	0.001	1	NA
8463	0	0.000495502	0.00198201	0.0243902	0.00892252	0.0325176	0.0243902	0.00842702	0.0305356	0.303332	76.7092	230	707.5	477.5	TEAD2	0.001	0	2
3667	0	0.00164298	0.0065719	0.0243902	0.0101819	0.0371074	0.0243902	0.00853893	0.0305355	0.829457	69.8849	231	707.5	476.5	IRS1	0.001	1	94

## Sheet: NCBI
gene_id	f_G2	Xs_G2	S_G2	f_G5	Xs_G5	S_G5	df	dXs	dS	SAM_stat	SAM_q	rank_dS	rank_df	dr_df_dS	symbol	p_nr	conn_subnets	N_citations
7157	0.0545455	0.0228029	0.0748753	0.219512	0.0765359	0.163011	0.164967	0.0537329	0.0881362	1.39324	28.7318	1	1	0	TP53	1	1	2075
58508	0.00909091	0.00411424	0.0158795	0.097561	0.0314362	0.0904481	0.0884701	0.027322	0.0745686	1.02819	62.16	2	2	0	KMT2C	1	0	6
57523	0	0.000372598	0.00149039	0.0731707	0.0233532	0.0722628	0.0731707	0.0229806	0.0707724	0.831549	75.041	3	7.5	4.5	NYNRIN	1	0	NA
79959	0	0.00289087	0.0115635	0.0731707	0.0261176	0.0808167	0.0731707	0.0232267	0.0692533	-0.079494	83.8966	4	7.5	3.5	CEP76	1	0	NA
259232	0	0.000215641	0.000862565	0.0731707	0.0225884	0.069896	0.0731707	0.0223727	0.0690335	-0.63386	62.16	5	7.5	2.5	NALCN	1	0	NA
147945	0	0.00104001	0.00416006	0.0731707	0.0235918	0.0730011	0.0731707	0.0225518	0.068841	1.43298	28.7318	6	7.5	1.5	NLRP4	1	0	NA
3064	0	0.00297669	0.0119067	0.0731707	0.0260734	0.0806801	0.0731707	0.0230967	0.0687733	-0.153758	81.8039	7	7.5	0.5	HTT	0.281	1	7
4547	0	0.000729877	0.00291951	0.0731707	0.0224334	0.0694167	0.0731707	0.0217036	0.0664972	-0.535538	68.2286	8	7.5	-0.5	MTTP	0.205	0	3
4321	0.00909091	0.00338726	0.0130736	0.0731707	0.0232466	0.0719328	0.0640798	0.0198593	0.0588591	1.19241	44.7094	9	16.5	7.5	MMP12	0.169	0	14
3417	0.00909091	0.00373167	0.0144029	0.0731707	0.0236397	0.0731492	0.0640798	0.019908	0.0587463	0.753101	78.4009	10	16.5	6.5	IDH1	0.136	0	14
9203	0.00909091	0.0034898	0.0134694	0.0731707	0.0232063	0.0718083	0.0640798	0.0197165	0.0583388	0.604573	79.7596	11	16.5	5.5	ZMYM3	0.119	1	NA
7399	0.00909091	0.00307488	0.011868	0.0731707	0.0226814	0.070184	0.0640798	0.0196065	0.0583161	-0.185137	81.8039	12	16.5	4.5	USH2A	0.106	0	1
113146	0.00909091	0.00303623	0.0117188	0.0731707	0.0225682	0.0698337	0.0640798	0.019532	0.0581149	0.813767	76.4419	13	16.5	3.5	AHNAK2	0.089	0	NA
493	0.00909091	0.0037009	0.0142842	0.0731707	0.0233481	0.0722469	0.0640798	0.0196472	0.0579627	0.262539	86.5897	14	16.5	2.5	ATP2B4	0.075	0	1
9846	0.00909091	0.00418562	0.016155	0.0731707	0.0238056	0.0736626	0.0640798	0.01962	0.0575076	-0.0857698	83.8966	15	16.5	1.5	GAB2	0.07	0	1
7225	0	0.00163876	0.00655502	0.0487805	0.0191125	0.0639682	0.0487805	0.0174737	0.0574132	0.445585	83.8966	16	64	48	TRPC6	0.061	0	125
1143	0	0.000636547	0.00254619	0.0487805	0.017907	0.0599335	0.0487805	0.0172704	0.0573873	0.282413	86.5066	17	64	47	CHRNB4	0.056	0	NA
80852	0	0.00131314	0.00525256	0.0487805	0.018457	0.0617743	0.0487805	0.0171438	0.0565218	0.30124	86.205	18	64	46	GRIP2	0.054	1	NA
7545	0	0.000705539	0.00282216	0.0487805	0.0173047	0.0579176	0.0487805	0.0165991	0.0550955	0.0271953	87.3524	19	64	45	ZIC1	0.048	0	2
9091	0	0.000935073	0.00374029	0.0487805	0.0172352	0.0576852	0.0487805	0.0163001	0.0539449	0.845146	73.7635	20	64	44	PIGQ	0.042	0	NA
6508	0	0.000746311	0.00298524	0.0487805	0.0168696	0.0564614	0.0487805	0.0161233	0.0534762	0.108781	87.3524	21	64	43	SLC4A3	0.038	0	NA
1856	0	0.00221833	0.00887334	0.0487805	0.018392	0.0615568	0.0487805	0.0161736	0.0526835	0.550182	79.7596	22	64	42	DVL2	0.049	1	7
22861	0	0.00123755	0.00495019	0.0487805	0.017205	0.0575839	0.0487805	0.0159674	0.0526337	1.19869	44.7094	23	64	41	NLRP1	0.047	1	7
56931	0	0.00082151	0.00328604	0.0487805	0.0166907	0.0558628	0.0487805	0.0158692	0.0525768	0.77402	77.3878	24	64	40	DUS3L	0.043	0	NA
3661	0	0.00140325	0.005613	0.0487805	0.0172845	0.0578502	0.0487805	0.0158812	0.0522372	0.545998	79.7596	25	64	39	IRF3	0.039	1	13
4173	0	0.00173264	0.00693054	0.0487805	0.017675	0.059157	0.0487805	0.0159423	0.0522265	0.30124	86.205	26	64	38	MCM4	0.036	1	4
6521	0	0.00099505	0.0039802	0.0487805	0.0167874	0.0561862	0.0487805	0.0157923	0.052206	0.324252	85.8595	27	64	37	SLC4A1	0.035	0	2
204851	0	0.00104496	0.00417985	0.0487805	0.0168382	0.0563566	0.0487805	0.0157933	0.0521767	1.12442	46.0536	28	64	36	HIPK1	0.039	1	1
4089	0	0.00365039	0.0146016	0.0487805	0.0198573	0.0664611	0.0487805	0.0162069	0.0518596	-0.436171	71.7274	29	64	35	SMAD4	0.058	1	139
7021	0	0.000594962	0.00237985	0.0487805	0.0161979	0.0542134	0.0487805	0.015603	0.0518336	0.949744	68.2286	30	64	34	TFAP2B	0.055	0	1
3572	0	0.00121916	0.00487662	0.0487805	0.0169059	0.056583	0.0487805	0.0156868	0.0517064	0.949744	68.2286	31	64	33	IL6ST	0.053	0	31
10392	0	0.00153909	0.00615634	0.0487805	0.0172142	0.0576148	0.0487805	0.0156751	0.0514585	1.46018	28.7318	32	64	32	NOD1	0.071	1	1
7916	0	0.00142265	0.0056906	0.0487805	0.0170652	0.0571161	0.0487805	0.0156425	0.0514255	-0.157942	81.8039	33	64	31	PRRC2A	0.063	1	1
2132	0	0.00109697	0.00438787	0.0487805	0.0166533	0.0557377	0.0487805	0.0155564	0.0513498	0.0219654	87.3524	34	64	30	EXT2	0.062	0	1
10013	0	0.00297129	0.0118852	0.0487805	0.0188738	0.0631696	0.0487805	0.0159025	0.0512844	-0.245804	80.4401	35	64	29	HDAC6	0.07	1	48
10609	0	0.00103934	0.00415736	0.0487805	0.0165348	0.0553411	0.0487805	0.0154955	0.0511838	1.48947	28.7318	36	64	28	P3H4	0.062	0	5
6427	0	0.00223196	0.00892783	0.0487805	0.0179435	0.0600558	0.0487805	0.0157115	0.0511279	0.0366091	87.3524	37	64	27	SRSF2	0.055	1	5
389690	0	0.000130641	0.000522562	0.0487805	0.0154241	0.0516235	0.0487805	0.0152934	0.0511009	0.829457	75.041	38	64	26	MROH5	0.053	0	NA
9554	0	0.00119453	0.00477811	0.0487805	0.0166895	0.0558586	0.0487805	0.0154949	0.0510805	0.0177815	87.3524	39	64	25	SEC22B	0.049	0	1
4486	0	0.000971433	0.00388573	0.0487805	0.0164153	0.054941	0.0487805	0.0154439	0.0510553	-0.131793	82.9742	40	64	24	MST1R	0.048	0	13
140612	0	0.000346552	0.00138621	0.0487805	0.0156547	0.0523955	0.0487805	0.0153082	0.0510093	0.609802	79.7596	41	64	23	ZFP28	0.043	0	NA
6670	0	0.00122002	0.00488006	0.0487805	0.0166802	0.0558276	0.0487805	0.0154602	0.0509476	1.2719	44.7094	42	64	22	SP3	0.043	1	10
79658	0	0.000435924	0.0017437	0.0487805	0.0157386	0.0526762	0.0487805	0.0153027	0.0509325	0.963341	66.5274	43	64	21	ARHGAP10	0.041	0	NA
5743	0	0.00112585	0.00450341	0.0487805	0.0165317	0.0553307	0.0487805	0.0154059	0.0508273	0.993675	63.4772	44	64	20	PTGS2	0.039	1	465
29911	0	0.00139402	0.00557607	0.0487805	0.0167794	0.0561595	0.0487805	0.0153854	0.0505835	0.303332	86.205	45	64	19	HOOK2	0.037	0	NA
9989	0	0.000727648	0.00291059	0.0487805	0.0159806	0.0534861	0.0487805	0.015253	0.0505755	0.446631	83.8966	46	64	18	PPP4R1	0.034	0	NA
6749	0	0.00188439	0.00753757	0.0487805	0.0173557	0.0580884	0.0487805	0.0154713	0.0505508	0.0512527	87.3524	47	64	17	SSRP1	0.038	1	5
116840	0	0.000653208	0.00261283	0.0487805	0.0158815	0.0531543	0.0487805	0.0152283	0.0505415	0.751009	78.4009	48	64	16	CNTROB	0.037	0	NA
57221	0	0.000431997	0.00172799	0.0487805	0.0155371	0.0520018	0.0487805	0.0151051	0.0502738	0.0502067	87.3524	49	64	15	ARFGEF3	0.033	0	NA
55357	0	0.000507454	0.00202981	0.0487805	0.0156079	0.0522387	0.0487805	0.0151004	0.0502089	0.475918	82.9742	50	64	14	TBC1D2	0.032	0	1
10226	0	0.00123558	0.00494231	0.0487805	0.0164673	0.0551152	0.0487805	0.0152318	0.0501729	-0.491607	69.6098	51	64	13	PLIN3	0.03	0	1
124590	0	0.000408461	0.00163384	0.0487805	0.015478	0.0518039	0.0487805	0.0150695	0.0501701	-0.823181	52.4557	52	64	12	USH1G	0.03	0	NA
23461	0	0.000230914	0.000923658	0.0487805	0.0152467	0.0510299	0.0487805	0.0150158	0.0501062	0.280321	86.5066	53	64	11	ABCA5	0.03	0	7
6904	0	0.00112353	0.00449412	0.0487805	0.0163001	0.0545556	0.0487805	0.0151766	0.0500615	0.274045	86.5066	54	64	10	TBCD	0.03	0	NA
2635	0	0.000118683	0.000474731	0.0487805	0.015096	0.0505255	0.0487805	0.0149773	0.0500507	0.211287	87.3524	55	64	9	GBP3	0.029	0	NA
56997	0	0.000803718	0.00321487	0.0487805	0.0159048	0.0532325	0.0487805	0.0151011	0.0500176	-0.70917	62.16	56	64	8	ADCK3	0.028	0	NA
4920	0	0.000879695	0.00351878	0.0487805	0.0159609	0.0534203	0.0487805	0.0150812	0.0499015	-1.02192	50.8437	57	64	7	ROR2	0.028	0	3
138046	0	0.00101173	0.00404692	0.0487805	0.0161167	0.0539417	0.0487805	0.015105	0.0498948	0.294964	86.3627	58	64	6	RALYL	0.028	0	NA
1105	0	0.000996782	0.00398713	0.0487805	0.0160977	0.053878	0.0487805	0.0151009	0.0498909	-0.040793	84.6751	59	64	5	CHD1	0.03	1	29
153443	0	0.00025304	0.00101216	0.0487805	0.0152078	0.0508995	0.0487805	0.0149547	0.0498873	0.915227	69.6098	60	64	4	SRFBP1	0.03	0	NA
10181	0	0.000872651	0.0034906	0.0487805	0.0159024	0.0532242	0.0487805	0.0150297	0.0497336	-0.915227	52.4557	61	64	3	RBM5	0.028	0	6
2891	0	0.00193754	0.00775016	0.0487805	0.0171703	0.0574681	0.0487805	0.0152328	0.0497179	0.360861	85.5272	62	64	2	GRIA2	0.029	1	3
6135	0	0.00194628	0.00778511	0.0487805	0.0171683	0.0574612	0.0487805	0.015222	0.049676	-0.808537	62.16	63	64	1	RPL11	0.029	1	1
729330	0	0.000158395	0.00063358	0.0487805	0.0150193	0.0502688	0.0487805	0.014861	0.0496353	0.45709	83.8966	64	64	0	OC90	0.028	0	NA
1209	0	0.000255705	0.00102282	0.0487805	0.0151121	0.0505794	0.0487805	0.0148564	0.0495566	-0.212333	81.8039	65	64	-1	CLPTM1	0.028	0	2
547	0	0.001205	0.00481999	0.0487805	0.01622	0.0542872	0.0487805	0.015015	0.0494673	0.174678	87.3524	66	64	-2	KIF1A	0.027	0	2
6547	0	0.000399396	0.00159758	0.0487805	0.0152463	0.0510286	0.0487805	0.014847	0.049431	-0.106689	82.9742	67	64	-3	SLC8A3	0.027	0	NA
51163	0	0.000258149	0.00103259	0.0487805	0.0150557	0.0503903	0.0487805	0.0147975	0.0493578	0.48324	81.8039	68	64	-4	DBR1	0.027	0	NA
25851	0	0.00163647	0.0065459	0.0487805	0.0166836	0.055839	0.0487805	0.0150471	0.0492931	0.503113	81.0722	69	64	-5	TECPR1	0.025	0	NA
1103	0	0.000710114	0.00284046	0.0487805	0.0155639	0.0520915	0.0487805	0.0148538	0.0492511	0.0481148	87.3524	70	64	-6	CHAT	0.023	0	2
64080	0	0.000284048	0.00113619	0.0487805	0.0150397	0.0503369	0.0487805	0.0147556	0.0492008	0.691388	78.4009	71	64	-7	RBKS	0.022	0	NA
2897	0	0.000806275	0.0032251	0.0487805	0.0155766	0.0521339	0.0487805	0.0147703	0.0489088	0.648503	78.4009	72	64	-8	GRIK1	0.022	0	1
6708	0.0181818	0.00680211	0.0253638	0.0731707	0.0239915	0.0742378	0.0549889	0.0171894	0.048874	0.5324	79.7596	73	22.5	-50.5	SPTA1	0.021	0	4
158135	0	0.000326092	0.00130437	0.0487805	0.0149869	0.0501603	0.0487805	0.0146608	0.048856	-0.0815859	83.8966	74	64	-10	TTLL11	0.019	0	2
91074	0	0.00028136	0.00112544	0.0487805	0.0149114	0.0499075	0.0487805	0.01463	0.0487821	-0.00627584	84.9112	75	64	-11	ANKRD30A	0.018	0	2
23255	0	0.000761426	0.0030457	0.0487805	0.0154456	0.0516955	0.0487805	0.0146842	0.0486498	-0.14016	82.9742	76	64	-12	MTCL1	0.017	0	NA
2876	0	0.000705381	0.00282152	0.0487805	0.0153746	0.0514579	0.0487805	0.0146692	0.0486364	0.313792	86.0277	77	64	-13	GPX1	0.016	0	65
7179	0	0.000453763	0.00181505	0.0487805	0.015069	0.0504352	0.0487805	0.0146153	0.0486201	-0.562734	66.5274	78	64	-14	TPTE	0.013	0	229
4038	0	0.00126147	0.00504588	0.0487805	0.0160281	0.053645	0.0487805	0.0147666	0.0485991	0.0313792	87.3524	79	64	-15	LRP4	0.013	0	2
1496	0	0.000679497	0.00271799	0.0487805	0.0152109	0.0509101	0.0487805	0.0145314	0.0481921	-0.237436	80.4401	80	64	-16	CTNNA2	0.013	0	2
1108	0	0.00296205	0.0118482	0.0487805	0.0177896	0.0595408	0.0487805	0.0148276	0.0476926	-0.681975	62.16	81	64	-17	CHD4	0.013	0	11
23504	0	0.000802957	0.00321183	0.0487805	0.0151978	0.0508661	0.0487805	0.0143948	0.0476543	-0.14539	82.9742	82	64	-18	RIMBP2	0.012	0	NA
120114	0.0181818	0.00605094	0.0225628	0.0731707	0.0225969	0.0699225	0.0549889	0.016546	0.0473597	-0.5324	68.2286	83	22.5	-60.5	FAT3	0.011	0	NA
50863	0.00909091	0.00389189	0.0150213	0.0487805	0.0183354	0.0613676	0.0396896	0.0144435	0.0463462	-0.162126	81.8039	84	125.5	41.5	NTM	0.011	0	3
284996	0	0.00110447	0.00441788	0.0487805	0.0150282	0.0502985	0.0487805	0.0139237	0.0458806	-0.564826	66.5274	85	64	-21	RNF149	0.011	0	NA
94025	0.0727273	0.022488	0.0696812	0.146341	0.0456536	0.115187	0.0736142	0.0231656	0.0455063	0.240574	86.8057	86	3	-83	MUC16	0.011	0	53
59350	0	3.13708e-05	0.000125483	0.0243902	0.0117795	0.0429299	0.0243902	0.0117482	0.0428044	1.16208	45.9795	87	707.5	620.5	RXFP1	0.01	0	13
27283	0.00909091	0.0032202	0.0124288	0.0487805	0.0164108	0.0549258	0.0396896	0.0131906	0.042497	0.851422	73.7635	88	125.5	37.5	TINAG	0.01	0	NA
2986	0	8.05204e-05	0.000322081	0.0243902	0.0117478	0.0428144	0.0243902	0.0116673	0.0424923	-0.00522987	84.9112	89	707.5	618.5	GUCY2F	0.01	0	NA
4703	0.00909091	0.00511895	0.0197574	0.0487805	0.0185038	0.061931	0.0396896	0.0133848	0.0421736	0.0135977	87.3524	90	125.5	35.5	NEB	0.01	1	NA
51755	0.00909091	0.00386715	0.0149258	0.0487805	0.0170314	0.0570029	0.0396896	0.0131642	0.0420771	0.449768	83.8966	91	125.5	34.5	CDK12	0.012	1	2
7757	0.00909091	0.00300073	0.0115818	0.0487805	0.0156727	0.0524557	0.0396896	0.012672	0.040874	0.410022	84.9112	92	125.5	33.5	ZNF208	0.01	0	NA
284217	0.00909091	0.00499473	0.0192779	0.0487805	0.017903	0.0599203	0.0396896	0.0129083	0.0406424	0.708124	78.4009	93	125.5	32.5	LAMA1	0.01	0	2
8658	0.00909091	0.00378667	0.0146152	0.0487805	0.0163845	0.054838	0.0396896	0.0125979	0.0402228	0.444539	83.8966	94	125.5	31.5	TNKS	0.01	0	1
8317	0.00909091	0.00391741	0.0151198	0.0487805	0.0165215	0.0552964	0.0396896	0.0126041	0.0401765	0.354585	85.5972	95	125.5	30.5	CDC7	0.012	1	2
1106	0.00909091	0.00325	0.0125439	0.0487805	0.0157467	0.0527032	0.0396896	0.0124967	0.0401594	-0.0941376	82.9742	96	125.5	29.5	CHD2	0.008	0	NA
10777	0.00909091	0.00294002	0.0113475	0.0487805	0.0153455	0.0513605	0.0396896	0.0124055	0.040013	0.62863	79.7596	97	125.5	28.5	ARPP21	0.008	0	3
675	0.00909091	0.0043913	0.0169489	0.0487805	0.0169415	0.0567022	0.0396896	0.0125502	0.0397534	0.413159	84.9112	98	125.5	27.5	BRCA2	0.012	1	376
53353	0.0272727	0.00876976	0.0316286	0.0731707	0.0230557	0.0713421	0.045898	0.0142859	0.0397135	1.36604	44.7094	99	104.5	5.5	LRP1B	0.012	0	1
10847	0.00909091	0.0035965	0.0138812	0.0487805	0.0159769	0.0534738	0.0396896	0.0123804	0.0395926	-0.0502067	84.6751	100	125.5	25.5	SRCAP	0.012	0	5
5290	0.0272727	0.0103436	0.0373047	0.0731707	0.0248446	0.0768776	0.045898	0.014501	0.039573	-0.139114	82.9742	101	104.5	3.5	PIK3CA	0.01	0	935
57644	0.00909091	0.00296832	0.0114567	0.0487805	0.01521	0.050907	0.0396896	0.0122417	0.0394503	0.60771	79.7596	102	125.5	23.5	MYH7B	0.01	0	NA
51202	0.00909091	0.00352789	0.0136164	0.0487805	0.015803	0.0528918	0.0396896	0.0122752	0.0392754	-0.347263	76.4419	103	125.5	22.5	DDX47	0.008	0	NA
7145	0.00909091	0.00337817	0.0130385	0.0487805	0.0156295	0.0523109	0.0396896	0.0122513	0.0392724	0.0878618	87.3524	104	125.5	21.5	TNS1	0.008	0	10
53904	0.00909091	0.00304339	0.0117464	0.0487805	0.0152406	0.0510093	0.0396896	0.0121972	0.0392629	0.638044	79.7596	105	125.5	20.5	MYO3A	0.006	0	1
154664	0.00909091	0.00308925	0.0119234	0.0487805	0.0152321	0.0509811	0.0396896	0.0121429	0.0390577	-0.200827	81.8039	106	125.5	19.5	ABCA13	0.006	0	NA
8735	0.00909091	0.00301965	0.0116548	0.0487805	0.0151192	0.050603	0.0396896	0.0120995	0.0389482	0.916273	69.6098	107	125.5	18.5	MYH13	0.005	0	NA
23545	0.00909091	0.00324626	0.0125294	0.0487805	0.0153309	0.0513116	0.0396896	0.0120846	0.0387821	-0.508343	69.6098	108	125.5	17.5	ATP6V0A2	0.004	0	NA
9745	0.00909091	0.00304417	0.0117494	0.0487805	0.0150968	0.050528	0.0396896	0.0120526	0.0387786	-0.743687	62.16	109	125.5	16.5	ZNF536	0.003	0	NA
57124	0.00909091	0.00290455	0.0112105	0.0487805	0.0149335	0.0499815	0.0396896	0.0120289	0.038771	-0.0209195	84.9112	110	125.5	15.5	CD248	0.003	0	1
26286	0.00909091	0.0032566	0.0125693	0.0487805	0.0152974	0.0511994	0.0396896	0.0120408	0.0386301	-0.24685	80.4401	111	125.5	14.5	ARFGAP3	0.003	0	2
246176	0.00909091	0.00291402	0.0112471	0.0487805	0.014895	0.0498526	0.0396896	0.011981	0.0386055	0.156896	87.3524	112	125.5	13.5	GAS2L2	0.003	0	NA
10290	0.00909091	0.00319438	0.0123292	0.0487805	0.0151683	0.0507674	0.0396896	0.0119739	0.0384382	0.666285	78.4009	113	125.5	12.5	SPEG	0.003	0	1
79987	0.00909091	0.00344262	0.0132873	0.0487805	0.0154147	0.0515919	0.0396896	0.011972	0.0383047	-0.592021	64.4826	114	125.5	11.5	SVEP1	0.003	0	NA
9716	0.00909091	0.00361953	0.0139701	0.0487805	0.0155823	0.052153	0.0396896	0.0119628	0.0381829	-1.20705	46.0536	115	125.5	10.5	AQR	0.002	0	NA
3908	0.00909091	0.00319531	0.0123328	0.0487805	0.0150764	0.0504598	0.0396896	0.0118811	0.038127	-0.172586	81.8039	116	125.5	9.5	LAMA2	0.002	0	2
29974	0.00909091	0.00383931	0.0148184	0.0487805	0.0158003	0.0528827	0.0396896	0.011961	0.0380643	0.325298	85.8595	117	125.5	8.5	A1CF	0.002	0	NA

## Sheet: STRING
gene_id	f_G2	Xs_G2	S_G2	f_G5	Xs_G5	S_G5	df	dXs	dS	SAM_stat	SAM_q	rank_dS	rank_df	dr_df_dS	symbol	p_nr	conn_subnets	N_citations
7157	0.0545455	0.0233957	0.0768217	0.219512	0.077311	0.164662	0.164967	0.0539153	0.0878408	0.877572	42.2438	1	1	0	TP53	1	1	2075
259232	0	0.00115461	0.00461844	0.0731707	0.0264025	0.0816983	0.0731707	0.0252479	0.0770798	0.491607	66.6828	2	7.5	5.5	NALCN	1	1	NA
58508	0.00909091	0.00457739	0.0176671	0.097561	0.0324157	0.0932662	0.0884701	0.0278383	0.0755991	0.952882	40.0697	3	2	-1	KMT2C	0.66	1	6
79959	0	0.00140867	0.00563467	0.0731707	0.0254023	0.0786032	0.0731707	0.0239936	0.0729685	1.28446	32.6344	4	7.5	3.5	CEP76	0.324	0	NA
283417	0	0.00111638	0.00446551	0.0731707	0.0246011	0.0761241	0.0731707	0.0234847	0.0716586	0.180953	78.4854	5	7.5	2.5	DPY19L2	0.199	0	NA
729330	0	0.00114092	0.00456367	0.0487805	0.0224098	0.0750042	0.0487805	0.0212689	0.0704405	0.289735	73.9732	6	64	58	OC90	0.14	1	NA
147945	0	0.000946841	0.00378736	0.0731707	0.0236028	0.073035	0.0731707	0.0226559	0.0692477	0.740549	53.6854	7	7.5	0.5	NLRP4	0.098	0	NA
3064	0	0.00192594	0.00770378	0.0731707	0.0245842	0.0760717	0.0731707	0.0226582	0.0683679	0.406884	69.7059	8	7.5	-0.5	HTT	0.062	1	7
138046	0	0.000209069	0.000836278	0.0487805	0.0196253	0.0656848	0.0487805	0.0194163	0.0648485	-0.979031	68.7791	9	64	55	RALYL	0.038	1	NA
493	0.00909091	0.00368433	0.0142202	0.0731707	0.0250442	0.0774952	0.0640798	0.0213598	0.063275	0.469642	68.7791	10	16.5	6.5	ATP2B4	0.028	1	1
56997	0	0.000150211	0.000600844	0.0487805	0.0189076	0.0632825	0.0487805	0.0187574	0.0626816	1.08154	32.6344	11	64	53	ADCK3	0.022	1	NA
9203	0.00909091	0.00370106	0.0142848	0.0731707	0.024469	0.0757154	0.0640798	0.0207679	0.0614306	-0.0219654	85.6253	12	16.5	4.5	ZMYM3	0.015	0	NA
121601	0.0181818	0.00706578	0.026347	0.0731707	0.0278992	0.0863295	0.0549889	0.0208334	0.0599826	-0.492653	79.5535	13	22.5	9.5	ANO4	0.014	0	1
3417	0.00909091	0.00405433	0.0156483	0.0731707	0.0240662	0.0744689	0.0640798	0.0200118	0.0588206	0.412113	69.7059	14	16.5	2.5	IDH1	0.037	1	14
25851	0	0.000500996	0.00200398	0.0487805	0.0178782	0.0598373	0.0487805	0.0173772	0.0578333	0.238482	76.1579	15	64	49	TECPR1	0.03	1	NA
9846	0.00909091	0.00431576	0.0166573	0.0731707	0.0239827	0.0742105	0.0640798	0.0196669	0.0575532	-0.0251034	85.6253	16	16.5	0.5	GAB2	0.026	1	1
29911	0	0.000289116	0.00115647	0.0487805	0.0173919	0.0582095	0.0487805	0.0171028	0.0570531	1.23425	32.6344	17	64	47	HOOK2	0.02	0	NA
6547	0	0.00025123	0.00100492	0.0487805	0.0169456	0.0567159	0.0487805	0.0166944	0.055711	0.267769	75.4852	18	64	46	SLC8A3	0.017	0	NA
140453	0.0272727	0.013405	0.0483459	0.097561	0.03585	0.103147	0.0702882	0.022445	0.0548015	0.413159	69.7059	19	12	-7	MUC17	0.013	1	4
4089	0	0.00335956	0.0134382	0.0487805	0.0202413	0.0677463	0.0487805	0.0168817	0.0543081	0.608756	61.7856	20	64	44	SMAD4	0.019	1	139
2132	0	0.00147579	0.00590316	0.0487805	0.0179142	0.0599577	0.0487805	0.0164384	0.0540546	-0.348309	83.6591	21	64	43	EXT2	0.018	0	1
6749	0	0.00211061	0.00844245	0.0487805	0.0186378	0.0623797	0.0487805	0.0165272	0.0539372	0.389102	71.6969	22	64	42	SSRP1	0.016	1	5
1103	0	0.00137469	0.00549876	0.0487805	0.0177388	0.0593708	0.0487805	0.0163642	0.0538721	0.110873	80.442	23	64	41	CHAT	0.015	0	2
7545	0	0.000780828	0.00312331	0.0487805	0.0170068	0.0569206	0.0487805	0.0162259	0.0537973	0.853514	44.4856	24	64	40	ZIC1	0.014	0	2
1856	0	0.00268247	0.0107299	0.0487805	0.0191844	0.0642089	0.0487805	0.0165019	0.053479	0.7144	53.6854	25	64	39	DVL2	0.011	1	7
51163	0	0.000200381	0.000801525	0.0487805	0.0161528	0.0540623	0.0487805	0.0159524	0.0532608	-0.510435	77.2515	26	64	38	DBR1	0.011	0	NA
126147	0	0.00197996	0.00791985	0.0487805	0.0182204	0.0609826	0.0487805	0.0162404	0.0530627	1.08258	32.6344	27	64	37	NTN5	0.011	0	NA
7399	0.00909091	0.00646448	0.0249506	0.0731707	0.0251736	0.0778956	0.0640798	0.0187091	0.052945	0.366091	71.6969	28	16.5	-11.5	USH2A	0.01	0	1
23461	0	9.39241e-05	0.000375696	0.0487805	0.0158977	0.0532086	0.0487805	0.0158038	0.0528329	0.00941376	82.6057	29	64	35	ABCA5	0.01	0	7
5743	0	0.00242519	0.00970077	0.0487805	0.018649	0.0624171	0.0487805	0.0162238	0.0527163	0.343079	71.6969	30	64	34	PTGS2	0.015	1	465
6521	0	0.000666674	0.0026667	0.0487805	0.0164381	0.0550172	0.0487805	0.0157714	0.0523505	0.180953	78.4854	31	64	33	SLC4A1	0.012	0	2
6427	0	0.00231328	0.00925311	0.0487805	0.0183767	0.0615056	0.0487805	0.0160634	0.0522525	0.32216	73.9732	32	64	32	SRSF2	0.011	1	5
10683	0	0.00110729	0.00442917	0.0487805	0.0169275	0.0566553	0.0487805	0.0158202	0.0522261	0.163172	78.4854	33	64	31	DLL3	0.01	0	1
129684	0.0181818	0.00752913	0.0280747	0.0731707	0.0258711	0.080054	0.0549889	0.018342	0.0519792	0.363999	71.6969	34	22.5	-11.5	CNTNAP5	0.009	1	NA
4038	0	0.000567975	0.0022719	0.0487805	0.0161272	0.0539768	0.0487805	0.0155593	0.0517049	0.265677	75.4852	35	64	29	LRP4	0.009	0	2
9091	0	0.000610562	0.00244225	0.0487805	0.016145	0.0540363	0.0487805	0.0155344	0.0515941	0.939284	40.0697	36	64	28	PIGQ	0.009	0	NA
133060	0	0.00129165	0.00516659	0.0243902	0.0155609	0.0567108	0.0243902	0.0142693	0.0515442	0.365045	71.6969	37	707.5	670.5	OTOP1	0.008	1	NA
6670	0	0.000927975	0.0037119	0.0487805	0.0165067	0.055247	0.0487805	0.0155787	0.0515351	1.01041	35.343	38	64	26	SP3	0.012	1	10
4486	0	0.00107485	0.00429941	0.0487805	0.016681	0.0558303	0.0487805	0.0156062	0.0515309	0.584699	61.7856	39	64	25	MST1R	0.027	1	13
79658	0	0.00142165	0.00568661	0.0487805	0.0170914	0.0572038	0.0487805	0.0156697	0.0515171	0.656871	56.865	40	64	24	ARHGAP10	0.024	0	NA
10392	0	0.000853801	0.0034152	0.0487805	0.0163821	0.05483	0.0487805	0.0155283	0.0514148	0.621308	61.7856	41	64	23	NOD1	0.02	0	1
10013	0	0.00176691	0.00706764	0.0487805	0.0174573	0.0584284	0.0487805	0.0156903	0.0513607	0.604573	61.7856	42	64	22	HDAC6	0.019	1	48
23504	0	0.0013561	0.00542441	0.0487805	0.0169315	0.0566688	0.0487805	0.0155754	0.0512444	0.521941	64.7198	43	64	21	RIMBP2	0.019	0	NA
1143	0	0.000681577	0.00272631	0.0487805	0.0161192	0.0539499	0.0487805	0.0154376	0.0512236	0.153758	79.5535	44	64	20	CHRNB4	0.017	0	NA
4920	0	0.00123379	0.00493518	0.0487805	0.016663	0.05577	0.0487805	0.0154292	0.0508348	0.21547	77.2515	45	64	19	ROR2	0.019	1	3
4173	0	0.00185716	0.00742865	0.0487805	0.0173728	0.0581457	0.0487805	0.0155156	0.0507171	0.398516	71.6969	46	64	18	MCM4	0.023	1	4
10181	0	0.00123573	0.00494292	0.0487805	0.0166255	0.0556445	0.0487805	0.0153898	0.0507016	0.0627584	82.0829	47	64	17	RBM5	0.027	1	6
84455	0	0.000319972	0.00127989	0.0487805	0.0154618	0.0517497	0.0487805	0.0151418	0.0504698	-0.144344	85.6253	48	64	16	EFCAB7	0.024	0	NA
204851	0	0.0011198	0.0044792	0.0487805	0.0163986	0.0548851	0.0487805	0.0152788	0.0504059	0.672561	56.865	49	64	15	HIPK1	0.021	1	1
9989	0	0.00150274	0.00601095	0.0487805	0.0167956	0.056214	0.0487805	0.0152929	0.050203	-0.179907	85.6253	50	64	14	PPP4R1	0.02	0	NA
2569	0	0.0025554	0.0102216	0.0243902	0.0165391	0.0602757	0.0243902	0.0139837	0.0500541	0.00836779	82.6057	51	707.5	656.5	GABRR1	0.02	1	1
6135	0	0.00164736	0.00658943	0.0487805	0.0169015	0.0565682	0.0487805	0.0152541	0.0499788	0.274045	75.4852	52	64	12	RPL11	0.017	1	1
56931	0	0.000275836	0.00110335	0.0487805	0.0152512	0.0510448	0.0487805	0.0149754	0.0499415	-0.267769	84.786	53	64	11	DUS3L	0.017	0	NA
57221	0	0.000168079	0.000672314	0.0487805	0.0150446	0.0503533	0.0487805	0.0148765	0.049681	-0.125517	85.6253	54	64	10	ARFGEF3	0.015	0	NA
1105	0	0.00126855	0.00507419	0.0487805	0.0163404	0.0546903	0.0487805	0.0150718	0.0496161	0.64432	56.865	55	64	9	CHD1	0.017	1	29
1108	0	0.00239499	0.00957996	0.0487805	0.0176456	0.0590586	0.0487805	0.0152506	0.0494787	-0.0282413	85.6253	56	64	8	CHD4	0.024	1	11
2635	0	0.000144269	0.000577075	0.0487805	0.0149314	0.0499745	0.0487805	0.0147871	0.0493975	0.702894	56.865	57	64	7	GBP3	0.023	0	NA
23255	0	0.000189867	0.000759468	0.0487805	0.0149712	0.0501076	0.0487805	0.0147813	0.0493481	0.0115057	82.6057	58	64	6	MTCL1	0.021	0	NA
153443	0	0.000244888	0.000979554	0.0487805	0.0150208	0.0502738	0.0487805	0.0147759	0.0492942	-0.240574	85.2565	59	64	5	SRFBP1	0.016	0	NA
116840	0	0.000250563	0.00100225	0.0487805	0.0149924	0.0501786	0.0487805	0.0147418	0.0491764	0.309608	73.9732	60	64	4	CNTROB	0.016	0	NA
10226	0	0.000950507	0.00380203	0.0487805	0.0158195	0.0529469	0.0487805	0.014869	0.0491449	0.579469	61.7856	61	64	3	PLIN3	0.014	0	1
7225	0	0.00231169	0.00924674	0.0487805	0.01739	0.0582034	0.0487805	0.0150783	0.0489566	-0.426757	82.0829	62	64	2	TRPC6	0.012	0	125
284996	0	0.00022323	0.00089292	0.0487805	0.0148929	0.0498457	0.0487805	0.0146697	0.0489528	-1.04597	56.865	63	64	1	RNF149	0.011	0	NA
7916	0	0.000597024	0.0023881	0.0487805	0.0153034	0.0512196	0.0487805	0.0147064	0.0488315	0.0198735	82.6057	64	64	0	PRRC2A	0.01	0	1
547	0	0.000472628	0.00189051	0.0487805	0.0151386	0.050668	0.0487805	0.014666	0.0487775	-0.428849	82.0829	65	64	-1	KIF1A	0.009	0	2
1209	0	0.000444764	0.00177906	0.0487805	0.0150015	0.050209	0.0487805	0.0145567	0.0484299	-0.60771	69.7059	66	64	-2	CLPTM1	0.008	0	2
7021	0	0.00118713	0.00474851	0.0487805	0.0158611	0.0530862	0.0487805	0.014674	0.0483377	-0.0146436	85.6253	67	64	-3	TFAP2B	0.007	0	1
23538	0	0.00140642	0.00562567	0.0487805	0.0160962	0.0538731	0.0487805	0.0146898	0.0482475	-0.496837	78.4854	68	64	-4	OR52A1	0.007	0	NA
6508	0	0.00202294	0.00809176	0.0487805	0.0167599	0.0560944	0.0487805	0.014737	0.0480026	0.253126	75.4852	69	64	-5	SLC4A3	0.007	0	NA
2897	0	0.00178269	0.00713078	0.0487805	0.0163669	0.0547789	0.0487805	0.0145842	0.0476481	-0.886985	68.7791	70	64	-6	GRIK1	0.007	0	1
57578	0	0.000886284	0.00354514	0.0243902	0.0139042	0.0506732	0.0243902	0.0130179	0.0471281	0.547044	64.7198	71	707.5	636.5	UNC79	0.006	1	NA
26580	0	0.000275965	0.00110386	0.0243902	0.0127508	0.0464695	0.0243902	0.0124748	0.0453656	0.179907	78.4854	72	707.5	635.5	BSCL2	0.006	1	NA
4210	0	0.00130634	0.00522538	0.0243902	0.0136957	0.0499134	0.0243902	0.0123894	0.044688	-0.257309	84.9834	73	707.5	634.5	MEFV	0.006	1	81
94025	0.0727273	0.0267206	0.0827964	0.146341	0.0503535	0.127046	0.0736142	0.0236329	0.0442494	0.284505	73.9732	74	3	-71	MUC16	0.006	1	53
575	0.00909091	0.00374773	0.0144649	0.0487805	0.0172345	0.0576828	0.0396896	0.0134868	0.0432179	1.04074	35.343	75	125.5	50.5	ADGRB1	0.006	1	NA
53904	0.00909091	0.00364709	0.0140765	0.0487805	0.0168665	0.0564513	0.0396896	0.0132195	0.0423748	-0.0669423	85.6253	76	125.5	49.5	MYO3A	0.006	0	1
169044	0.00909091	0.0054556	0.0210567	0.0487805	0.0189113	0.063295	0.0396896	0.0134557	0.0422383	0.930916	40.0697	77	125.5	48.5	COL22A1	0.006	0	NA
8658	0.00909091	0.0041351	0.01596	0.0487805	0.0173637	0.0581152	0.0396896	0.0132286	0.0421552	1.04807	35.343	78	125.5	47.5	TNKS	0.006	1	1
27283	0.00909091	0.00320172	0.0123575	0.0487805	0.0162605	0.0544229	0.0396896	0.0130588	0.0420654	1.11292	32.6344	79	125.5	46.5	TINAG	0.006	1	NA
79895	0.00909091	0.00363614	0.0140342	0.0487805	0.0166872	0.0558511	0.0396896	0.0130511	0.0418169	-0.400608	82.6057	80	125.5	45.5	ATP8B4	0.005	0	NA
27255	0.00909091	0.0053489	0.0206449	0.0487805	0.0186184	0.0623146	0.0396896	0.0132695	0.0416697	0.298102	73.9732	81	125.5	44.5	CNTN6	0.005	1	3
675	0.00909091	0.00465101	0.0179513	0.0487805	0.0177722	0.0594824	0.0396896	0.0131212	0.0415311	1.09304	32.6344	82	125.5	43.5	BRCA2	0.006	1	376
10388	0.00909091	0.00445192	0.0171829	0.0487805	0.0175078	0.0585975	0.0396896	0.0130559	0.0414147	1.07735	35.343	83	125.5	42.5	SYCP2	0.005	0	NA
8735	0.00909091	0.00469718	0.0181295	0.0487805	0.0177176	0.0592998	0.0396896	0.0130204	0.0411703	0.543906	64.7198	84	125.5	41.5	MYH13	0.005	0	NA
5290	0.0272727	0.011911	0.0429578	0.0731707	0.0271446	0.0839947	0.045898	0.0152336	0.0410369	0.162126	78.4854	85	104.5	19.5	PIK3CA	0.006	1	935
51755	0.00909091	0.00384447	0.0148383	0.0487805	0.0166225	0.0556345	0.0396896	0.012778	0.0407962	0.92987	40.0697	86	125.5	39.5	CDK12	0.006	1	2
92747	0	1.54251e-05	6.17006e-05	0.0243902	0.0110496	0.0402695	0.0243902	0.0110341	0.0402078	-0.657917	69.7059	87	707.5	620.5	BPIFB1	0.005	0	1
1106	0.00909091	0.00347466	0.013411	0.0487805	0.0160116	0.0535897	0.0396896	0.0125369	0.0401787	0.897445	42.2438	88	125.5	37.5	CHD2	0.006	1	NA
57644	0.00909091	0.0041816	0.0161395	0.0487805	0.0167949	0.0562116	0.0396896	0.0126133	0.0400721	0.428849	69.7059	89	125.5	36.5	MYH7B	0.006	0	NA
10847	0.00909091	0.00417738	0.0161232	0.0487805	0.0167121	0.0559345	0.0396896	0.0125348	0.0398113	0.528216	64.7198	90	125.5	35.5	SRCAP	0.005	0	5
3908	0.00909091	0.00485514	0.0187392	0.0487805	0.0174815	0.0585096	0.0396896	0.0126264	0.0397704	-0.00104597	85.6253	91	125.5	34.5	LAMA2	0.005	0	2
10777	0.00909091	0.00307689	0.0118757	0.0487805	0.0154265	0.0516316	0.0396896	0.0123496	0.0397559	0.280321	73.9732	92	125.5	33.5	ARPP21	0.003	0	3
10229	0	0.000575807	0.00230323	0.0243902	0.0115268	0.0420087	0.0243902	0.010951	0.0397055	1.26563	32.6344	93	707.5	614.5	COQ7	0.003	1	NA
7145	0.00909091	0.00403641	0.0155791	0.0487805	0.0165177	0.0552837	0.0396896	0.0124813	0.0397046	0.202919	77.2515	94	125.5	31.5	TNS1	0.004	1	10
8317	0.00909091	0.00469249	0.0181114	0.0487805	0.0172228	0.0576435	0.0396896	0.0125303	0.0395322	0.261493	75.4852	95	125.5	30.5	CDC7	0.004	1	2
346007	0.00909091	0.00470872	0.018174	0.0243902	0.015827	0.0576806	0.0152993	0.0111183	0.0395066	0.0868158	81.285	96	1408.5	1312.5	EYS	0.004	1	NA
57124	0.00909091	0.0038118	0.0147122	0.0487805	0.0161927	0.0541959	0.0396896	0.0123809	0.0394837	0.445585	69.7059	97	125.5	28.5	CD248	0.004	0	1
4703	0.00909091	0.00618864	0.023886	0.0487805	0.0188916	0.0632291	0.0396896	0.012703	0.0393432	-0.0920456	85.6253	98	125.5	27.5	NEB	0.004	0	NA
29974	0.00909091	0.00418191	0.0161407	0.0487805	0.0165578	0.0554181	0.0396896	0.0123759	0.0392774	-0.724859	69.7059	99	125.5	26.5	A1CF	0.003	0	NA
23545	0.00909091	0.00383855	0.0148154	0.0487805	0.0160904	0.0538535	0.0396896	0.0122518	0.039038	-0.198735	85.6253	100	125.5	25.5	ATP6V0A2	0.003	0	NA
284217	0.00909091	0.00476197	0.0183795	0.0487805	0.0170588	0.0570946	0.0396896	0.0122968	0.0387151	0.076356	81.285	101	125.5	24.5	LAMA1	0.003	0	2
53353	0.0272727	0.008434	0.0304177	0.0731707	0.0223352	0.0691127	0.045898	0.0139012	0.038695	0.17154	78.4854	102	104.5	2.5	LRP1B	0.003	0	1
56934	0	7.30134e-05	0.000292054	0.0243902	0.0106906	0.0389613	0.0243902	0.0106176	0.0386693	0.313792	73.9732	103	707.5	604.5	CA10	0.003	1	NA
26286	0.00909091	0.00389753	0.0150431	0.0487805	0.016042	0.0536917	0.0396896	0.0121445	0.0386486	0.197689	78.4854	104	125.5	21.5	ARFGAP3	0.003	0	2
55156	0	0.000103484	0.000413936	0	0.00971405	0.0388562	0	0.00961056	0.0384423	-0.754147	69.7059	105	6505	6400	ARMC1	0.003	1	NA
51202	0.00909091	0.00393989	0.0152066	0.0487805	0.0159928	0.053527	0.0396896	0.0120529	0.0383204	-0.332619	83.8223	106	125.5	19.5	DDX47	0.003	0	NA
2570	0.00909091	0.00472058	0.0182198	0.0243902	0.0154553	0.0563259	0.0152993	0.0107347	0.0381062	0.269861	75.4852	107	1408.5	1301.5	GABRR2	0.003	1	1
312	0	0.00211937	0.00847746	0.0243902	0.0126944	0.0462639	0.0243902	0.010575	0.0377864	0.37655	71.6969	108	707.5	599.5	ANXA13	0.003	1	1
60684	0	0.000309736	0.00123895	0.0243902	0.0106529	0.0388241	0.0243902	0.0103432	0.0375851	0.0209195	82.6057	109	707.5	598.5	TRAPPC11	0.003	1	NA
5612	0	0.000209425	0.0008377	0.0243902	0.0104937	0.0382436	0.0243902	0.0102842	0.0374059	0.46232	68.7791	110	707.5	597.5	PRKRIR	0.003	0	4
765	0	0.000273043	0.00109217	0.0243902	0.0102984	0.0375318	0.0243902	0.0100253	0.0364396	-0.214425	85.6253	111	707.5	596.5	CA6	0.003	0	NA
79665	0	0.000642713	0.00257085	0.0243902	0.010695	0.0389775	0.0243902	0.0100523	0.0364066	-0.538676	75.4852	112	707.5	595.5	DHX40	0.003	1	NA
9038	0	0.00121334	0.00485335	0.0243902	0.0112064	0.0408411	0.0243902	0.00999307	0.0359878	0.0439309	82.0829	113	707.5	594.5	TAAR5	0.003	0	NA
126204	0	0.000263976	0.00105591	0.0243902	0.0100846	0.0367528	0.0243902	0.00982063	0.0356969	-0.260447	84.9834	114.5	707.5	593	NLRP13	0.003	1	NA
338321	0	0.000263976	0.00105591	0.0243902	0.0100846	0.0367528	0.0243902	0.00982063	0.0356969	-0.260447	84.9834	114.5	707.5	593	NLRP9	0.003	1	NA
5445	0	0.000159063	0.000636254	0.0243902	0.00996396	0.0363131	0.0243902	0.0098049	0.0356769	-0.45709	81.285	116	707.5	591.5	PON2	0.003	1	2
10900	0	0.000119835	0.000479339	0.0243902	0.0098681	0.0359637	0.0243902	0.00974827	0.0354844	-0.307516	84.3546	117	707.5	590.5	RUNDC3A	0.003	0	NA
2196	0.00909091	0.00473045	0.0182579	0.0487805	0.0160085	0.0535796	0.0396896	0.0112781	0.0353217	0.388056	71.6969	118	125.5	7.5	FAT2	0.003	0	NA
7227	0	0.00172477	0.00689909	0.0243902	0.0115698	0.0421657	0.0243902	0.00984507	0.0352666	0.536584	64.7198	119	707.5	588.5	TRPS1	0.003	1	26
57142	0	0.00105854	0.00423414	0.0243902	0.0106917	0.0389653	0.0243902	0.00963316	0.0347311	1.0261	35.343	120	707.5	587.5	RTN4	0.003	0	1
254122	0	0.000262482	0.00104993	0.0243902	0.00978208	0.0356502	0.0243902	0.0095196	0.0346003	1.21751	32.6344	121	707.5	586.5	SNX32	0.002	0	NA
55068	0	0.000405083	0.00162033	0.0243902	0.0099085	0.036111	0.0243902	0.00950341	0.0344906	0.753101	51.0584	122	707.5	585.5	ENOX1	0.002	0	3
399967	0	1.71535e-05	6.86141e-05	0.0243902	0.00946523	0.0344955	0.0243902	0.00944808	0.0344269	1.11292	32.6344	123	707.5	584.5	PATE2	0.002	0	NA
84547	0	1.61507e-05	6.46028e-05	0.0243902	0.00945886	0.0344723	0.0243902	0.00944271	0.0344077	0.668377	56.865	124	707.5	583.5	PGBD1	0.002	0	NA
131149	0	0.000461096	0.00184438	0	0.00905681	0.0362272	0	0.00859571	0.0343829	0.300194	73.9732	125	6505	6380	OTOL1	0.002	1	NA
643812	0	1.47867e-06	5.91467e-06	0.0243902	0.00940155	0.0342634	0.0243902	0.00940007	0.0342575	0.79494	49.807	126	707.5	581.5	KRTAP27-1	0.002	0	1

## Sheet: Legend
gene_id	NCBI Entrez Genene identifier
f_G2	relative frequency of gene mutation (G2)
Xs_G2	network smoothed value (G2)
S_G2	S (G2)
f_G5	relative frequency of gene mutation (G5)
Xs_G5	network smoothed value (G5)
S_G5	S (G5)
df	f_G5 - f_G2
dXs	Xs_G5 - Xs_G2
dS	S_G5 - S_G2
SAM_stat	SAM statistics
SAM_q	SAM q value
rank_dS	ranking by dS
rank_df	ranking by df
dr_df_dS	ranking by df - ranking by dS
symbol	gene symbol
p_nr	network resampling p value
conn_subnets	whether the gene is part of a connected components
N_citations	co-occurrence of gene and PRAD in the scientific literature
