# Supplementary material for: Network diffusion-based analysis of high-throughput data for the detection of differentially enriched modules
Source: Sci Rep. 2016 Oct 12;6:34841. doi: 10.1038/srep34841 (PMC5059623; doi:10.1038/srep34841)
Supplement: Supplementary Data S2 [file srep34841-s3.xls]

## Sheet: FP60
gene_id	X0	Xs	S	p	Sp	LIMMA_l2fc	LIMMA_adj_p_value	LIMMA_lfcp	rank_Sp	rank_LIMMA	dr_LIMMA_Sp	symbol	p_nr	conn_subnets	N_citations
81610	1	0.524491	0.262245	0.001	0.786736	1.17038	3.05218e-05	5.28471	1	181	180	FAM83D	1	1	NA
9787	1	0.568221	0.28411	0.002	0.766805	1.29771	7.69698e-05	5.33836	2	173	171	DLGAP5	1	1	6
259266	1	0.565701	0.28285	0.002	0.763405	1.16359	0.000279029	4.13581	3	277	274	ASPM	1	1	1
56992	1	0.565428	0.282714	0.002	0.763036	1.30794	1.5464e-05	6.29208	4	115	111	KIF15	1	1	NA
9833	1	0.564097	0.282048	0.002	0.76124	1.20547	1.74549e-05	5.73572	5	143	138	MELK	1	1	6
10112	1	0.562542	0.281271	0.002	0.759143	1.32075	8.23864e-06	6.71489	6	102	96	KIF20A	0.000333333	1	1
24137	1	0.562257	0.281128	0.002	0.758757	1.21062	3.57482e-05	5.38331	7	168	161	KIF4A	1	1	4
9928	1	0.561494	0.280747	0.002	0.757727	1.28127	3.3916e-05	5.72677	8	144	136	KIF14	1	1	NA
51203	1	0.561433	0.280717	0.002	0.757646	1.14907	3.17563e-06	6.31778	9	114	105	NUSAP1	1	1	9
57405	1	0.560692	0.280346	0.002	0.756645	1.21378	5.90811e-06	6.34629	10	113	103	SPC25	1	1	NA
64151	1	0.558177	0.279088	0.002	0.753251	1.04722	6.86953e-05	4.35964	11	256	245	NCAPG	1	1	NA
9837	1	0.556251	0.278125	0.002	0.750652	0.781567	1.33123e-06	4.59229	12	236	224	GINS1	1	1	1
11004	1	0.556053	0.278026	0.002	0.750385	0.95966	2.23908e-05	4.46235	13	249	236	KIF2C	1	1	4
11065	1	0.555953	0.277976	0.002	0.75025	1.48612	3.2226e-07	9.64759	14	38	24	UBE2C	1	1	44
55165	1	0.555478	0.277739	0.002	0.749609	1.08199	3.37785e-05	4.83797	15	220	205	CEP55	1	1	6
1062	1	0.551602	0.275801	0.002	0.744378	1.03061	1.22851e-05	5.06093	16	199	183	CENPE	0.000333333	1	4
9055	1	0.551534	0.275767	0.002	0.744286	0.867625	4.8637e-07	5.47735	17	160	143	PRC1	1	1	1
10615	1	0.550898	0.275449	0.002	0.743428	0.995388	8.18424e-07	6.05895	18	129	111	SPAG5	0.877	1	1
9700	1	0.548971	0.274485	0.002	0.740828	1.31001	4.6845e-06	6.98149	19	90	71	ESPL1	0.893333	1	6
51512	1	0.545889	0.272944	0.002	0.736669	1.07548	3.05218e-05	4.85621	20	217	197	GTSE1	0.898333	1	1
23397	1	0.544593	0.272296	0.002	0.73492	1.22126	2.85397e-05	5.55008	21	157	136	NCAPH	0.914667	1	NA
701	1	0.544384	0.272192	0.002	0.734638	0.818892	0.000957825	2.472	22	494	472	BUB1B	0.922333	1	20
83540	1	0.540474	0.270237	0.002	0.729361	1.27521	6.90562e-07	7.85631	23	64	41	NUF2	0.929333	1	6
55355	1	0.540021	0.27001	0.002	0.72875	1.14108	3.37785e-05	5.10219	24	193	169	HJURP	0.936667	1	1
51514	1	0.54001	0.270005	0.002	0.728736	1.01348	1.67748e-05	4.83974	25	219	194	DTL	0.945333	1	5
11339	1	0.538791	0.269395	0.002	0.72709	1.02318	7.9803e-06	5.21616	26	184	158	OIP5	0.949333	1	NA
9768	1	0.538633	0.269316	0.002	0.726877	1.13587	7.24064e-07	6.97447	27	91	64	KIAA0101	0.954667	1	2
1164	1	0.538196	0.269098	0.002	0.726287	0.653701	0.000121886	2.55861	28	472	444	CKS2	0.957333	1	16
55143	1	0.537454	0.268727	0.002	0.725286	0.753768	4.35164e-05	3.28744	29	365	336	CDCA8	0.959667	1	2
7083	1	0.53657	0.268285	0.002	0.724094	0.793465	0.000109709	3.14193	30	384	354	TK1	0.962667	1	188
83461	1	0.535919	0.267959	0.002	0.723215	0.975027	4.03342e-06	5.25961	31	183	152	CDCA3	0.964333	1	2
10051	1	0.481316	0.240658	0.001	0.721973	0.712331	2.89756e-06	3.94486	32	291	259	SMC4	0.967	1	2
54478	1	0.53489	0.267445	0.002	0.721825	0.998128	1.83622e-05	4.72721	33	226	193	FAM64A	0.969333	1	2
1058	1	0.533814	0.266907	0.002	0.720374	1.54837	6.53009e-07	9.57682	34	39	5	CENPA	0.97	1	2
6241	1	0.533446	0.266723	0.002	0.719878	1.28482	3.28308e-06	7.04557	35	89	54	RRM2	0.972667	1	13
79682	1	0.53083	0.265415	0.002	0.716347	0.946162	8.98354e-07	5.72102	36	146	110	CENPU	0.705	1	1
1063	1	0.530367	0.265183	0.002	0.715722	1.18554	8.72503e-06	5.99792	37	130	93	CENPF	0.729333	1	10
9134	1	0.476688	0.238344	0.001	0.715033	1.14924	5.01472e-07	7.23991	38	84	46	CCNE2	0.0306667	1	34
990	1	0.528778	0.264389	0.002	0.713577	0.723118	0.000245939	2.60986	39	459	420	CDC6	0.0496667	1	56
81930	1	0.528678	0.264339	0.002	0.713443	0.848667	0.00019257	3.15315	40	383	343	KIF18A	0.0383333	1	NA
4751	1	0.528321	0.26416	0.002	0.712961	1.45745	2.79238e-06	8.09469	41	59	18	NEK2	0.0583333	1	4
1033	1	0.526872	0.263436	0.002	0.711005	1.23668	6.90562e-07	7.61892	42	71	29	CDKN3	0.0856667	1	12
9232	1	0.525608	0.262804	0.002	0.7093	1.06242	1.3628e-05	5.16927	43	187	144	PTTG1	0.111	1	51
332	1	0.524761	0.26238	0.002	0.708157	0.950775	0.00032043	3.32226	44	361	317	BIRC5	0.139	1	589
10460	1	0.524542	0.262271	0.002	0.707861	0.90121	9.70528e-07	5.41897	45	164	119	TACC3	0.124667	1	2
2305	1	0.523683	0.261842	0.002	0.706703	0.921458	1.62595e-05	4.41276	46	253	207	FOXM1	0.153	1	85
22974	1	0.52146	0.26073	0.002	0.703703	1.21009	1.10844e-06	7.20645	47	86	39	TPX2	0.186333	1	4
991	1	0.521128	0.260564	0.002	0.703254	1.04188	2.77118e-05	4.7482	48	225	177	CDC20	0.224	1	20
3161	1	0.521081	0.260541	0.002	0.703192	1.1119	0.000138094	4.29176	49	264	215	HMMR	0.243667	1	39
4085	1	0.519995	0.259997	0.002	0.701725	0.609061	6.14424e-05	2.56508	50	468	418	MAD2L1	0.276	1	15
55388	1	0.519972	0.259986	0.002	0.701695	1.16775	0.000108722	4.62858	51	232	181	MCM10	0.308667	1	1
29127	1	0.519899	0.25995	0.002	0.701596	0.631124	4.72655e-05	2.7299	52	438	386	RACGAP1	0.345667	1	3
54443	1	0.518325	0.259163	0.002	0.699472	1.16514	4.84188e-05	5.02757	53	201	148	ANLN	0.122	1	4
55723	1	0.513096	0.256548	0.002	0.692415	1.02788	3.28308e-06	5.63661	54	152	98	ASF1B	0.154667	1	NA
10024	1	0.511326	0.255663	0.002	0.690027	1.36077	4.06021e-07	8.69732	55	52	-3	TROAP	0.019	1	1
55872	1	0.511198	0.255599	0.002	0.689854	1.3615	8.25506e-06	6.92087	56	93	37	PBK	0.0313333	1	18
890	1	0.509857	0.254929	0.002	0.688045	1.00148	1.51057e-05	4.82802	57	222	165	CCNA2	0.0443333	1	239
9133	1	0.509392	0.254696	0.002	0.687417	0.76361	0.000575221	2.47422	58	491	433	CCNB2	0.0463333	1	17
699	1	0.509019	0.25451	0.002	0.686914	1.21447	4.10069e-05	5.32806	59	176	117	BUB1	0.0313333	1	19
9319	1	0.506066	0.253033	0.002	0.682929	0.766975	6.72239e-06	3.96716	60	287	227	TRIP13	0.0463333	1	1
9156	1	0.503374	0.251687	0.002	0.679296	1.35195	2.60076e-06	7.55053	61	74	13	EXO1	0.0113333	1	4
9212	1	0.50176	0.25088	0.002	0.677118	1.06903	6.21463e-05	4.49695	62	246	184	AURKB	0.0106667	1	38
8318	1	0.501372	0.250686	0.002	0.676594	1.21239	0.000121161	4.74848	63	224	161	CDC45	0.007	1	NA
29089	1	0.499308	0.249654	0.002	0.673809	0.913022	1.58727e-06	5.29493	64	179	115	UBE2T	0.00133333	1	7
4001	1	0.49772	0.24886	0.002	0.671665	0.881689	2.01378e-06	5.02209	65	204	139	LMNB1	0.00133333	1	14
3833	1	0.496471	0.248235	0.002	0.66998	1.04462	1.17311e-06	6.19531	66	120	54	KIFC1	0.000333333	1	3
150468	1	0.495185	0.247592	0.002	0.668244	1.33193	5.65861e-05	5.65707	67	150	83	CKAP2L	0.000333333	1	NA
4605	1	0.491677	0.245838	0.002	0.663511	1.17991	3.14817e-05	5.3119	68	177	109	MYBL2	0.000333333	1	9
7153	1	0.489574	0.244787	0.002	0.660672	1.24964	3.41772e-05	5.58122	69	155	86	TOP2A	0.000333333	1	85
79801	1	0.487952	0.243976	0.002	0.658485	1.23112	1.73458e-06	7.09227	70	87	17	SHCBP1	0.000333333	1	NA
9493	1	0.487931	0.243966	0.002	0.658456	1.1907	5.3247e-07	7.47008	71	76	5	KIF23	0.000333333	1	6
6790	1	0.487338	0.243669	0.002	0.657655	0.85284	3.00049e-06	4.71007	72	228	156	AURKA	0.000333333	1	95
11130	0	0.260443	0.260443	0.003	0.657065	0.623846	0.00116539	1.83007	73	727	654	ZWINT	0.000333333	1	3
54821	1	0.486532	0.243266	0.002	0.656567	0.769413	0.000183596	2.87463	74	414	340	ERCC6L	0.000333333	1	1
983	1	0.47865	0.239325	0.002	0.645931	1.21817	1.13542e-06	7.24185	75	83	8	CDK1	0.000666667	1	380
3838	1	0.476422	0.238211	0.002	0.642924	0.635093	2.5248e-06	3.5551	76	329	253	KPNA2	0.000666667	1	11
157313	1	0.47637	0.238185	0.002	0.642854	0.843463	0.000818655	2.60369	77	462	385	CDCA2	0.000333333	1	1
7272	0	0.253608	0.253608	0.003	0.639822	0.604049	0.0530373	0.770415	78	1684	1606	TTK	0.000333333	1	9
55839	0	0.236361	0.236361	0.002	0.637931	-0.117158	0.732481	-0.0158402	79	10242	10163	CENPN	0.000666667	1	NA
3148	1	0.468262	0.234131	0.002	0.631912	0.594151	1.28829e-06	3.49954	80	338	258	HMGB2	0.000333333	1	NA
2146	1	0.466522	0.233261	0.002	0.629565	0.678432	5.73588e-05	2.8775	81	412	331	EZH2	0.000333333	1	395
23594	1	0.464243	0.232121	0.002	0.626489	1.09626	1.78777e-08	8.49349	82	55	-27	ORC6	0.000333333	1	1
195828	1	0.464084	0.232042	0.002	0.626274	0.899726	9.70528e-07	5.41005	83	166	83	ZNF367	0.000333333	1	NA
6491	0	0.231433	0.231433	0.002	0.624631	0.194095	0.359563	0.0862219	84	6539	6455	STIL	0.000333333	1	2
10403	0	0.245439	0.245439	0.003	0.619213	0.413492	0.0354433	0.599756	85	2126	2041	NDC80	0.000333333	1	15
221150	1	0.458173	0.229087	0.002	0.618298	1.00974	8.83119e-06	5.10322	86	192	106	SKA3	0.000333333	1	1
5347	1	0.456673	0.228336	0.002	0.616273	1.07626	1.91142e-05	5.07847	87	196	109	PLK1	0.000333333	1	118
9088	1	0.452458	0.226229	0.002	0.610585	1.02404	8.48622e-05	4.16916	88	273	185	PKMYT1	0.000333333	1	NA
113130	1	0.451621	0.22581	0.002	0.609455	0.854086	2.72046e-05	3.89921	89	298	209	CDCA5	0.000333333	1	6
8438	1	0.446393	0.223197	0.002	0.602401	1.03862	1.8244e-05	4.92191	90	210	120	RAD54L	0.000333333	1	5
29128	1	0.433842	0.216921	0.002	0.585464	1.00605	0.000128748	3.91381	91	295	204	UHRF1	0.000333333	1	5
79733	0	0.213083	0.213083	0.002	0.575104	0	0	0	92	15537	15445	E2F8	0.000333333	1	NA
3832	0	0.239433	0.239433	0.004	0.574145	0.661916	0.00122935	1.92639	93	682	589	KIF11	0.000333333	1	10
10535	0	0.211367	0.211367	0.002	0.570473	0.308399	0.0380672	0.437757	94	2726	2632	RNASEH2A	0.000333333	1	12
10592	0	0.20872	0.20872	0.002	0.563329	0.397543	0.0180327	0.693292	95	1877	1782	SMC2	0.000333333	1	2
10635	0	0.244797	0.244797	0.005	0.563285	0.639784	0.000330711	2.2268	96	561	465	RAD51AP1	0.000333333	1	2
64105	1	0.413475	0.206738	0.002	0.557979	0.909728	0.000245939	3.28336	97	366	269	CENPK	0.000333333	1	NA
1869	1	0.408285	0.204143	0.002	0.550975	0.872468	5.44424e-06	4.59273	98	235	137	E2F1	0.000333333	1	305
1163	0	0.203774	0.203774	0.002	0.549979	0.210456	0.116791	0.19627	99	4519	4420	CKS1B	0.000333333	1	12
79019	0	0.228121	0.228121	0.004	0.54702	0.735417	0.00476292	1.70773	100	784	684	CENPM	0.000333333	1	NA

## Sheet: GHIASSIAN
gene_id	X0	Xs	S	p	Sp	LIMMA_l2fc	LIMMA_adj_p_value	LIMMA_lfcp	rank_Sp	rank_LIMMA	dr_LIMMA_Sp	symbol	p_nr	conn_subnets	N_citations
5268	1	0.508475	0.254238	0.002	0.68618	-1.43916	0.000120546	-5.63985	1	151	150	SERPINB5	1	1	239
10942	1	0.505498	0.252749	0.002	0.682162	-1.87697	0.000960764	-5.66354	2	149	147	PRSS21	1	1	1
983	1	0.465212	0.232606	0.002	0.627797	1.21817	1.13542e-06	7.24185	3	83	80	CDK1	0.328667	1	380
5347	1	0.444875	0.222437	0.002	0.600352	1.07626	1.91142e-05	5.07847	4	196	192	PLK1	0.166	1	118
64151	1	0.370789	0.185394	0.001	0.556183	1.04722	6.86953e-05	4.35964	5	256	251	NCAPG	0.276333	1	NA
1789	1	0.367753	0.183877	0.001	0.55163	0.89614	5.44424e-06	4.71734	6	227	221	DNMT3B	0.587	1	73
9833	1	0.365512	0.182756	0.001	0.548268	1.20547	1.74549e-05	5.73572	7	143	136	MELK	0.382667	1	6
57657	1	0.355805	0.177903	0.001	0.533708	0.589993	2.33595e-05	2.73257	8	437	429	HCN3	0.248333	1	NA
22981	1	0.352712	0.176356	0.001	0.529068	-0.77719	0.000273205	-2.76952	9	433	424	NINL	0.247333	1	5
79370	1	0.344441	0.172221	0.001	0.516662	-0.914864	0.000764152	-2.85147	10	415	405	BCL2L14	0.31	1	1
29127	1	0.381553	0.190776	0.002	0.5149	0.631124	4.72655e-05	2.7299	11	438	427	RACGAP1	0.286	1	3
24137	1	0.342349	0.171174	0.001	0.513523	1.21062	3.57482e-05	5.38331	12	168	156	KIF4A	0.342	1	4
10051	1	0.37477	0.187385	0.002	0.505746	0.712331	2.89756e-06	3.94486	13	291	278	SMC4	0.701667	1	2
22953	1	0.642827	0.321414	0.027	0.504181	-1.30783	0.000531464	-4.28252	14	266	252	P2RX2	0.539667	1	8
1058	1	0.364323	0.182162	0.002	0.491648	1.54837	6.53009e-07	9.57682	15	39	24	CENPA	0.556667	1	2
29128	1	0.322111	0.161055	0.001	0.483166	1.00605	0.000128748	3.91381	16	295	279	UHRF1	0.497333	1	5
9493	1	0.358035	0.179017	0.002	0.483163	1.1907	5.3247e-07	7.47008	17	76	59	KIF23	0.668667	1	6
9212	1	0.400424	0.200212	0.004	0.480097	1.06903	6.21463e-05	4.49695	18	246	228	AURKB	0.813667	1	38
8727	1	0.319941	0.15997	0.001	0.479911	0.486453	4.39046e-06	2.60617	19	460	441	CTNNAL1	0.701333	0	NA
55388	1	0.355107	0.177554	0.002	0.479212	1.16775	0.000108722	4.62858	20	232	212	MCM10	0.654	1	1
64105	1	0.352541	0.17627	0.002	0.475748	0.909728	0.000245939	3.28336	21	366	345	CENPK	0.749	1	NA
79801	1	0.351356	0.175678	0.002	0.47415	1.23112	1.73458e-06	7.09227	22	87	65	SHCBP1	0.848333	1	NA
63874	1	0.316058	0.158029	0.001	0.474088	0.469782	1.33123e-06	2.76032	23	434	411	ABHD4	0.781667	1	NA
2707	1	0.315	0.1575	0.001	0.4725	-1.41972	4.31816e-05	-6.19667	24	118	94	GJB3	0.69	1	1
1164	1	0.314251	0.157126	0.001	0.471377	0.653701	0.000121886	2.55861	25	472	447	CKS2	0.590667	1	16
9055	1	0.347679	0.17384	0.002	0.469188	0.867625	4.8637e-07	5.47735	26	160	134	PRC1	0.519333	1	1
898	1	0.340197	0.170098	0.002	0.45909	0.704279	1.65511e-05	3.36728	27	354	327	CCNE1	0.417667	1	25
9319	1	0.363152	0.181576	0.003	0.458094	0.766975	6.72239e-06	3.96716	28	287	259	TRIP13	0.346	1	1
332	1	0.358151	0.179076	0.003	0.451786	0.950775	0.00032043	3.32226	29	361	332	BIRC5	0.311667	1	589
2146	1	0.333736	0.166868	0.002	0.450372	0.678432	5.73588e-05	2.8775	30	412	382	EZH2	0.280667	1	395
55165	1	0.355931	0.177966	0.003	0.448986	1.08199	3.37785e-05	4.83797	31	220	189	CEP55	0.209667	1	6
79682	1	0.35473	0.177365	0.003	0.44747	0.946162	8.98354e-07	5.72102	32	146	114	CENPU	0.321667	1	1
259266	1	0.328642	0.164321	0.002	0.443497	1.16359	0.000279029	4.13581	33	277	244	ASPM	0.253667	1	1
2305	1	0.32581	0.162905	0.002	0.439676	0.921458	1.62595e-05	4.41276	34	253	219	FOXM1	0.225	1	85
991	1	0.381885	0.190942	0.005	0.439364	1.04188	2.77118e-05	4.7482	35	225	190	CDC20	0.175667	1	20
5023	1	0.559795	0.279898	0.027	0.439058	-1.1573	0.000617228	-3.71441	36	313	277	P2RX1	0.147667	1	9
23397	1	0.364776	0.182388	0.004	0.437355	1.22126	2.85397e-05	5.55008	37	157	120	NCAPH	0.123333	1	NA
6778	1	0.322666	0.161333	0.002	0.435433	-0.515507	1.42454e-06	-3.01382	38	398	360	STAT6	0.1	1	20
51268	1	0.344449	0.172224	0.003	0.434501	-0.995039	6.86953e-05	-4.14242	39	276	237	PIPOX	0.0786667	1	9
8406	1	0.321524	0.160762	0.002	0.433892	-0.954979	4.77999e-05	-4.12606	40	278	238	SRPX	0.0633333	1	1
51512	1	0.319961	0.15998	0.002	0.431782	1.07548	3.05218e-05	4.85621	41	217	176	GTSE1	0.0526667	1	1
4085	1	0.340993	0.170496	0.003	0.430141	0.609061	6.14424e-05	2.56508	42	468	426	MAD2L1	0.0486667	1	15
23594	1	0.355531	0.177765	0.004	0.426271	1.09626	1.78777e-08	8.49349	43	55	12	ORC6	0.0326667	1	1
55872	1	0.33716	0.16858	0.003	0.425307	1.3615	8.25506e-06	6.92087	44	93	49	PBK	0.0293333	1	18
6790	1	0.380744	0.190372	0.006	0.422977	0.85284	3.00049e-06	4.71007	45	228	183	AURKA	0.0443333	1	95
27350	1	0.312835	0.156417	0.002	0.422166	-0.876257	0.000643618	-2.79646	46	425	379	APOBEC3C	0.0353333	1	1
9088	1	0.333274	0.166637	0.003	0.420405	1.02404	8.48622e-05	4.16916	47	273	226	PKMYT1	0.0273333	1	NA
2307	1	0.310327	0.155163	0.002	0.418781	1.2113	7.77957e-06	6.18857	48	121	73	FOXS1	0.0226667	1	NA
1033	1	0.331884	0.165942	0.003	0.418651	1.23668	6.90562e-07	7.61892	49	71	22	CDKN3	0.0173333	1	12
51001	1	0.308725	0.154362	0.002	0.41662	0.470242	2.88084e-06	2.60537	50	461	411	MTERF3	0.0133333	0	NA
7083	1	0.362038	0.181019	0.005	0.41653	0.793465	0.000109709	3.14193	51	384	333	TK1	0.014	1	188
9787	1	0.327275	0.163638	0.003	0.412838	1.29771	7.69698e-05	5.33836	52	173	121	DLGAP5	0.014	1	6
11170	1	0.326859	0.16343	0.003	0.412313	-0.868147	0.00031827	-3.03609	53	395	342	FAM107A	0.00966667	1	1
284618	1	0.305253	0.152627	0.002	0.411935	0.677528	6.66584e-05	2.82945	54	418	364	RUSC1-AS1	0.00833333	1	NA
8534	1	0.304569	0.152284	0.002	0.411011	0.670005	0.000108722	2.65569	55	449	394	CHST1	0.00733333	0	1
54821	1	0.32534	0.16267	0.003	0.410396	0.769413	0.000183596	2.87463	56	414	358	ERCC6L	0.00566667	1	1
8153	1	0.324013	0.162006	0.003	0.408723	-1.10352	1.4606e-05	-5.33604	57	174	117	RND2	0.00466667	1	NA
5024	0	0.259795	0.259795	0.027	0.407525	0	0	0	58	15870	15812	P2RX3	0.00466667	1	9
4605	1	0.339068	0.169534	0.004	0.406532	1.17991	3.14817e-05	5.3119	59	177	118	MYBL2	0.00433333	1	9
990	1	0.352821	0.17641	0.005	0.405926	0.723118	0.000245939	2.60986	60	459	399	CDC6	0.004	1	56
22974	1	0.352186	0.176093	0.005	0.405196	1.21009	1.10844e-06	7.20645	61	86	25	TPX2	0.005	1	4
25788	1	0.320879	0.160439	0.003	0.404769	0.692058	2.72249e-05	3.15927	62	380	318	RAD54B	0.00333333	0	3
8318	1	0.349769	0.174884	0.005	0.402414	1.21239	0.000121161	4.74848	63	224	161	CDC45	0.003	1	NA
5802	1	0.318356	0.159178	0.003	0.401587	-0.485034	1.09716e-06	-2.89067	64	411	347	PTPRS	0.003	0	1
701	1	0.382089	0.191045	0.008	0.400603	0.818892	0.000957825	2.472	65	494	429	BUB1B	0.00433333	1	20
2053	1	0.316973	0.158486	0.003	0.399842	-0.719031	1.13732e-05	-3.55497	66	330	264	EPHX2	0.003	1	7
4494	1	0.316066	0.158033	0.003	0.398698	-1.14681	0.00577067	-2.56745	67	466	399	MT1F	0.002	1	7
116028	1	0.315091	0.157546	0.003	0.397468	0.730929	1.69656e-05	3.48685	68	341	273	RMI2	0.00166667	1	NA
56605	1	0.315045	0.157523	0.003	0.39741	0.686177	0.000198086	2.54101	69	476	407	ERO1B	0.00133333	1	NA
18	1	0.340344	0.170172	0.005	0.391571	-0.80111	4.38369e-05	-3.49136	70	339	269	ABAT	0.000666667	1	3
23580	1	0.310141	0.15507	0.003	0.391223	-0.497807	2.22172e-06	-2.81426	71	422	351	CDC42EP4	0.000666667	0	NA
4756	1	0.338736	0.169368	0.005	0.389721	-0.632552	1.62595e-05	-3.02922	72	397	325	NEO1	0.000666667	0	18
9700	1	0.323649	0.161824	0.004	0.388045	1.31001	4.6845e-06	6.98149	73	90	17	ESPL1	0.000666667	1	6
55793	1	0.307368	0.153684	0.003	0.387726	-0.567828	2.34265e-05	-2.62921	74	453	379	FAM63A	0.000666667	0	NA
3925	1	0.323368	0.161684	0.004	0.387709	0.680319	1.79789e-06	3.9086	75	296	221	STMN1	0.000666667	1	49
64800	1	0.306887	0.153443	0.003	0.387119	-0.666458	1.10967e-05	-3.30217	76	363	287	EFCAB6	0.000666667	0	1
55143	1	0.346297	0.173148	0.006	0.38471	0.753768	4.35164e-05	3.28744	77	365	288	CDCA8	0.000666667	1	2
10316	1	0.434575	0.217288	0.017	0.384502	-0.875158	0.000725872	-2.74724	78	435	357	NMUR1	0.000666667	1	NA
84733	1	0.320344	0.160172	0.004	0.384083	1.06639	5.44424e-06	5.61352	79	154	75	CBX2	0.000666667	1	201
80017	1	0.304416	0.152208	0.003	0.384002	-0.735065	0.000100733	-2.93793	80	407	327	C14orf159	0.000666667	1	NA
9232	1	0.333124	0.166562	0.005	0.383264	1.06242	1.3628e-05	5.16927	81	187	106	PTTG1	0.000666667	1	51
10460	1	0.331812	0.165906	0.005	0.381754	0.90121	9.70528e-07	5.41897	82	164	82	TACC3	0.000666667	1	2
3148	1	0.318217	0.159109	0.004	0.381533	0.594151	1.28829e-06	3.49954	83	338	255	HMGB2	0.000666667	1	NA
890	1	0.353634	0.176817	0.007	0.381023	1.00148	1.51057e-05	4.82802	84	222	138	CCNA2	0.000666667	1	239
129521	0	0.215103	0.215103	0.017	0.380636	0	0	0	85	15870	15785	NMS	0.000666667	1	NA
1031	1	0.314116	0.157058	0.004	0.376616	0.683627	0.000128116	2.66095	86	447	361	CDKN2C	0.000666667	1	16
1869	1	0.348125	0.174063	0.007	0.375088	0.872468	5.44424e-06	4.59273	87	235	148	E2F1	0.000666667	1	305
348980	0	0.1243	0.1243	0.001	0.3729	0	0	0	88	15870	15782	HCN1	0.000666667	1	NA
6304	1	0.310588	0.155294	0.004	0.372385	-0.786584	6.21463e-05	-3.30883	89	362	273	SATB1	0.000666667	1	23
9837	1	0.36296	0.18148	0.009	0.371264	0.781567	1.33123e-06	4.59229	90	236	146	GINS1	0.000666667	1	1
54478	1	0.309495	0.154747	0.004	0.371075	0.998128	1.83622e-05	4.72721	91	226	135	FAM64A	0.000333333	0	2
64853	1	0.30844	0.15422	0.004	0.369811	0.667961	5.20536e-06	3.5292	92	333	241	AIDA	0.000333333	0	NA
10615	1	0.332778	0.166389	0.006	0.369691	0.995388	8.18424e-07	6.05895	93	129	36	SPAG5	0.000333333	1	1
65987	1	0.305142	0.152571	0.004	0.365856	-1.20824	1.69617e-05	-5.76395	94	142	48	KCTD14	0.000333333	0	NA
257000	1	0.304416	0.152208	0.004	0.364985	-0.869559	0.000126472	-3.38954	95	351	256	TINCR	0.000333333	1	NA
1062	1	0.383733	0.191866	0.013	0.361871	1.03061	1.22851e-05	5.06093	96	199	103	CENPE	0.000333333	1	4
147372	1	0.324062	0.162031	0.006	0.360008	-1.21047	0.00396106	-2.90777	97	410	313	CCBE1	0.000333333	1	1
27151	1	0.359547	0.179773	0.01	0.359547	-1.24326	5.01472e-07	-7.83226	98	65	-33	CPAMD8	0.000333333	1	NA
9465	1	0.322772	0.161386	0.006	0.358576	-1.00213	9.75554e-05	-4.01928	99	283	184	AKAP7	0.000333333	1	NA
4629	1	0.30991	0.154955	0.005	0.356556	-0.964724	0.00119059	-2.82108	100	421	321	MYH11	0.000333333	0	9
11004	1	0.329731	0.164865	0.007	0.355269	0.95966	2.23908e-05	4.46235	101	249	148	KIF2C	0.000333333	1	4
84904	1	0.307875	0.153938	0.005	0.354215	0.690951	3.06721e-05	3.11844	102	387	285	ARHGEF39	0.000333333	0	NA
5837	1	0.337417	0.168709	0.008	0.353767	-1.32946	2.53806e-05	-6.10953	103	126	23	PYGM	0.000333333	1	NA
11339	1	0.318031	0.159016	0.006	0.353309	1.02318	7.9803e-06	5.21616	104	184	80	OIP5	0.000333333	1	NA
8560	1	0.335104	0.167552	0.008	0.351341	0.701445	0.000269811	2.50342	105	486	381	DEGS1	0.000333333	1	12
3838	1	0.323978	0.161989	0.007	0.349071	0.635093	2.5248e-06	3.5551	106	329	223	KPNA2	0.000333333	1	11
4001	1	0.341168	0.170584	0.009	0.348974	0.881689	2.01378e-06	5.02209	107	204	97	LMNB1	0.000333333	1	14
9134	1	0.318545	0.159273	0.007	0.343217	1.14924	5.01472e-07	7.23991	108	84	-24	CCNE2	0.000333333	1	34
6462	0	0.126855	0.126855	0.002	0.342378	0	0	0	109	15870	15761	SHBG	0.000333333	1	390
9133	1	0.317305	0.158653	0.007	0.341881	0.76361	0.000575221	2.47422	110	491	381	CCNB2	0.000333333	1	17
2191	1	0.355184	0.177592	0.012	0.341122	1.37362	2.23908e-05	6.38722	111	111	0	FAP	0.000333333	1	31
85300	1	0.306674	0.153337	0.006	0.340691	-1.39238	3.65789e-05	-6.17768	112	122	10	ATCAY	0.000333333	0	NA
26064	1	0.306414	0.153207	0.006	0.340402	0.663786	1.04174e-06	3.97093	113	286	173	RAI14	0.000333333	0	NA
7447	1	0.331604	0.165802	0.009	0.339191	-1.26501	0.00319083	-3.15758	114	382	268	VSNL1	0.000333333	1	NA
1290	1	0.330576	0.165288	0.009	0.338139	0.986337	1.90997e-05	4.6545	115	231	116	COL5A2	0.000333333	1	1
11113	1	0.313515	0.156758	0.007	0.337797	0.757904	9.87967e-05	3.0356	116	396	280	CIT	0.000333333	0	1
57126	1	0.313183	0.156592	0.007	0.33744	-1.89847	0.0042514	-4.50216	117	245	128	CD177	0.000333333	1	2
79986	1	0.302921	0.15146	0.006	0.336522	-0.799809	0.000465651	-2.66491	118	446	328	ZNF702P	0.000333333	0	NA
54937	1	0.312008	0.156004	0.007	0.336173	-1.74239	0.0107172	-3.43237	119	350	231	SOHLH2	0.000333333	0	NA
3161	1	0.338886	0.169443	0.011	0.331873	1.1119	0.000138094	4.29176	120	264	144	HMMR	0.000333333	1	39
1135	1	0.351025	0.175513	0.013	0.331027	-1.09613	0.000273834	-3.90499	121	297	176	CHRNA2	0.000333333	1	NA
113130	1	0.306279	0.15314	0.007	0.330001	0.854086	2.72046e-05	3.89921	122	298	176	CDCA5	0.000333333	0	6
84766	1	0.321366	0.160683	0.009	0.328718	-1.10337	0.00527857	-2.51291	123	483	360	CRACR2A	0.000333333	1	NA
1277	1	0.394568	0.197284	0.022	0.327013	1.14518	1.12413e-06	6.81289	124	97	-27	COL1A1	0.000333333	1	16
2175	1	0.332974	0.166487	0.011	0.326083	0.798559	0.000287602	2.82786	125	420	295	FANCA	0.000333333	1	9
23650	1	0.33945	0.169725	0.012	0.326011	-1.59826	8.65753e-05	-6.4931	126	109	-17	TRIM29	0.000333333	1	7
10045	1	0.307865	0.153932	0.008	0.322782	-0.781201	1.47856e-05	-3.77333	127	307	180	SH2D3A	0.000333333	0	NA
83540	1	0.39325	0.196625	0.023	0.322125	1.27521	6.90562e-07	7.85631	128	64	-64	NUF2	0.000333333	1	6
1017	0	0.119304	0.119304	0.002	0.321999	0.219177	0.0302597	0.33296	129	3324	3195	CDK2	0.000333333	1	391
6678	1	0.353058	0.176529	0.015	0.321973	0.809453	3.51739e-05	3.60513	130	323	193	SPARC	0.000333333	1	100
81610	1	0.306674	0.153337	0.008	0.321534	1.17038	3.05218e-05	5.28471	131	181	50	FAM83D	0.000333333	0	NA
57535	1	0.304843	0.152422	0.008	0.319614	-0.992933	0.000441211	-3.33164	132	359	227	KIAA1324	0.000333333	0	NA
23551	1	0.309836	0.154918	0.009	0.316925	-0.720627	0.000169938	-2.71656	133	441	308	RASD2	0.000333333	0	1
10566	1	0.347219	0.173609	0.015	0.316648	-0.811958	0.00038326	-2.77406	134	431	297	AKAP3	0.000333333	1	NA
477	1	0.309368	0.154684	0.009	0.316446	-1.17649	0.000505634	-3.87792	135	299	164	ATP1A2	0.000333333	0	NA
187	1	0.321137	0.160568	0.011	0.31449	0.937421	0.00110079	2.77317	136	432	296	APLNR	0.000333333	0	1
3211	0	0.10477	0.10477	0.001	0.314311	0	0	0	137	15870	15733	HOXB1	0.000333333	1	NA
3486	1	0.338753	0.169376	0.014	0.314002	0.814364	2.62236e-05	3.73085	138	311	173	IGFBP3	0.000333333	1	642
140597	1	0.313513	0.156757	0.01	0.313513	-0.865716	0.00139053	-2.47319	139	492	353	TCEAL2	0.000333333	0	NA
63876	1	0.317996	0.158998	0.011	0.311414	-0.832938	0.00100727	-2.49619	140	487	347	PKNOX2	0.000333333	1	NA
717	1	0.350662	0.175331	0.017	0.310257	-1.02164	3.95316e-06	-5.51999	141	159	18	C2	0.000333333	1	4
8577	1	0.302382	0.151191	0.009	0.3093	0.626756	6.83224e-05	2.61071	142	458	316	TMEFF1	0.000333333	0	4
10112	1	0.337283	0.168641	0.015	0.307586	1.32075	8.23864e-06	6.71489	143	102	-41	KIF20A	0.000333333	1	1
8537	1	0.304742	0.152371	0.01	0.304742	-0.897393	0.00013015	-3.48687	144	340	196	BCAS1	0.000333333	0	2
83461	1	0.315827	0.157914	0.012	0.303323	0.975027	4.03342e-06	5.25961	145	183	38	CDCA3	0.000333333	0	2
29089	1	0.314783	0.157391	0.012	0.30232	0.913022	1.58727e-06	5.29493	146	179	33	UBE2T	0.000333333	0	7
10021	0	0.100378	0.100378	0.001	0.301133	0	0	0	147	15870	15723	HCN4	0.000333333	1	NA
284403	1	0.312904	0.156452	0.012	0.300516	0.849317	0.000540218	2.77508	148	430	282	WDR62	0.000333333	0	NA
6571	1	0.30858	0.15429	0.012	0.296363	-2.00468	9.43882e-05	-8.06899	149	61	-88	SLC18A2	0.000333333	0	2
10024	1	0.318313	0.159156	0.014	0.295055	1.36077	4.06021e-07	8.69732	150	52	-98	TROAP	0.000333333	0	1
54443	1	0.332804	0.166402	0.017	0.294457	1.16514	4.84188e-05	5.02757	151	201	50	ANLN	0.000333333	1	4
1803	1	0.418688	0.209344	0.04	0.29265	-1.10965	6.07282e-05	-4.67897	152	230	78	DPP4	0.000333333	1	102
374393	1	0.304092	0.152046	0.012	0.292052	1.0267	0.000132182	3.98238	153	285	132	FAM111B	0.000333333	0	1
10675	1	0.307533	0.153767	0.013	0.290012	0.971623	2.96448e-05	4.39956	154	254	100	CSPG5	0.000333333	0	NA
55	1	0.312034	0.156017	0.014	0.289236	-1.2169	0.000957969	-3.67339	155	315	160	ACPP	0.000333333	1	1362
1063	1	0.338865	0.169433	0.02	0.287861	1.18554	8.72503e-06	5.99792	156	130	-26	CENPF	0.000333333	1	10
654	1	0.366366	0.183183	0.027	0.287348	0.995764	0.000112546	3.93194	157	293	136	BMP6	0.000333333	1	64
93649	1	0.333121	0.16656	0.019	0.286691	-1.26026	0.000352434	-4.35156	158	258	100	MYOCD	0.000333333	0	2
541468	1	0.318485	0.159242	0.016	0.28598	-0.906054	4.25936e-05	-3.96005	159	288	129	LURAP1	0.000333333	1	NA
84152	1	0.328642	0.164321	0.019	0.282837	-1.11886	0.000293104	-3.95292	160	290	130	PPP1R1B	0.000333333	1	7
51514	1	0.308944	0.154472	0.015	0.281743	1.01348	1.67748e-05	4.83974	161	219	58	DTL	0.000333333	1	5
56265	1	0.303453	0.151727	0.014	0.281282	-1.19956	8.93263e-05	-4.85704	162	216	54	CPXM1	0.000333333	0	NA
785	1	0.318946	0.159473	0.018	0.278237	-0.913764	2.39617e-05	-4.22203	163	270	107	CACNB4	0.000333333	0	NA
699	1	0.353677	0.176838	0.027	0.277395	1.21447	4.10069e-05	5.32806	164	176	12	BUB1	0.000333333	1	19
148	1	0.373556	0.186778	0.033	0.276709	-1.07795	0.00508992	-2.47205	165	493	328	ADRA1A	0.000333333	1	94
1141	0	0.128081	0.128081	0.007	0.276002	0	0	0	166	15870	15704	CHRNB2	0.000333333	1	NA
57715	1	0.320285	0.160143	0.019	0.275645	-1.14947	0.000726124	-3.60817	167	322	155	SEMA4G	0.000333333	1	NA
84502	1	0.319823	0.159911	0.019	0.275247	-1.46894	2.16391e-06	-8.32119	168	57	-111	JPH4	0.000333333	0	NA
168667	1	0.35988	0.17994	0.03	0.274027	-1.11177	0.00537414	-2.52338	169	480	311	BMPER	0.000333333	1	NA
1128	1	0.308675	0.154338	0.017	0.273108	-1.0843	5.90338e-07	-6.75401	170	99	-71	CHRM1	0.000333333	0	2
50863	1	0.357501	0.17875	0.03	0.272215	1.09779	0.00442903	2.58387	171	463	292	NTM	0.000333333	1	3
57405	1	0.366867	0.183434	0.033	0.271754	1.21378	5.90811e-06	6.34629	172	113	-59	SPC25	0.000333333	1	NA
53905	1	0.344146	0.172073	0.027	0.26992	-1.66758	7.77336e-07	-10.1879	173	31	-142	DUOX1	0.000333333	1	2
1281	1	0.347637	0.173818	0.028	0.269912	0.865542	0.000138603	3.33946	174	358	184	COL3A1	0.000333333	1	1
51203	1	0.303409	0.151704	0.017	0.268449	1.14907	3.17563e-06	6.31778	175	114	-61	NUSAP1	0.000333333	0	9
117245	1	0.386807	0.193404	0.041	0.268293	-1.1392	0.000227103	-4.15099	176	275	99	HRASLS5	0.000333333	1	NA
81624	1	0.307359	0.15368	0.018	0.268129	1.06528	0.000260458	3.81825	177	303	126	DIAPH3	0.000333333	1	19
494470	1	0.306781	0.15339	0.018	0.267624	-0.928287	0.00169521	-2.57208	178	465	287	RNF165	0.000333333	0	NA
57489	0	0.126996	0.126996	0.008	0.266299	0.318698	0.0264399	0.502824	179	2444	2265	ODF2L	0.000333333	1	NA
633	1	0.351424	0.175712	0.031	0.265086	0.792687	0.00020399	2.92532	180	409	229	BGN	0.000333333	1	11
132671	1	0.303987	0.151994	0.019	0.261619	-1.04757	2.37885e-05	-4.84356	181	218	37	SPATA18	0.000333333	0	NA
7223	1	0.319108	0.159554	0.023	0.261393	-0.806962	0.00056275	-2.62237	182	454	272	TRPC4	0.000333333	0	10
11227	1	0.310931	0.155465	0.021	0.260837	-1.3051	0.00203699	-3.51203	183	336	153	GALNT5	0.000333333	0	NA
3833	1	0.309953	0.154976	0.021	0.260016	1.04462	1.17311e-06	6.19531	184	120	-64	KIFC1	0.000333333	0	3
22801	1	0.33476	0.16738	0.029	0.257364	0.955127	0.000975393	2.87572	185	413	228	ITGA11	0.000333333	1	NA
8854	1	0.349552	0.174776	0.034	0.256662	-1.09518	3.05218e-05	-4.94515	186	208	22	ALDH1A2	0.000333333	1	11
148170	1	0.313159	0.156579	0.023	0.25652	-1.39562	0.000157112	-5.30864	187	178	-9	CDC42EP5	0.000333333	1	NA
4023	1	0.327744	0.163872	0.028	0.254467	0.84302	0.00118145	2.46801	188	498	310	LPL	0.000333333	1	29
9768	1	0.306976	0.153488	0.022	0.254418	1.13587	7.24064e-07	6.97447	189	91	-98	KIAA0101	0.000333333	0	2
6241	1	0.3242	0.1621	0.027	0.254276	1.28482	3.28308e-06	7.04557	190	89	-101	RRM2	0.000333333	1	13
6665	1	0.313552	0.156776	0.024	0.253944	-0.84206	0.000144426	-3.23381	191	374	183	SOX15	0.000333333	0	1
55502	1	0.306258	0.153129	0.022	0.253824	0.875681	0.00132316	2.52055	192	481	289	HES6	0.000333333	0	23
55723	1	0.325231	0.162616	0.028	0.252516	1.02788	3.28308e-06	5.63661	193	152	-41	ASF1B	0.000333333	0	NA
2318	1	0.395872	0.197936	0.053	0.252512	-0.993146	0.00108892	-2.9427	194	405	211	FLNC	0.000333333	1	14
2878	1	0.324287	0.162143	0.028	0.251783	-0.844898	0.000805213	-2.61419	195	457	262	GPX3	0.000333333	0	53
153769	1	0.310721	0.15536	0.024	0.251651	-1.12758	1.57933e-05	-5.41412	196	165	-31	SH3RF2	0.000333333	0	NA
2149	1	0.320829	0.160414	0.028	0.249098	0.819915	0.000459976	2.73627	197	436	239	F2R	0.000333333	0	53
389114	1	0.303676	0.151838	0.023	0.248752	-0.939526	0.000660275	-2.98795	198	401	203	ZNF662	0.000333333	0	NA
7153	1	0.327192	0.163596	0.031	0.246807	1.24964	3.41772e-05	5.58122	199	155	-44	TOP2A	0.000333333	1	85
81930	1	0.304242	0.152121	0.024	0.246404	0.848667	0.00019257	3.15315	200	383	183	KIF18A	0.000333333	0	NA
50506	1	0.344153	0.172076	0.037	0.246379	-1.49158	0.000341954	-5.16987	201	186	-15	DUOX2	0.000333333	1	2
55355	1	0.319236	0.159618	0.03	0.243079	1.14108	3.37785e-05	5.10219	202	193	-9	HJURP	0.000333333	1	1
54102	1	0.316067	0.158033	0.029	0.242993	-0.857046	0.000120648	-3.35832	203	357	154	CLIC6	0.000333333	0	NA
8309	1	0.323404	0.161702	0.032	0.241721	-1.10088	7.39493e-05	-4.54783	204	241	37	ACOX2	0.000333333	0	NA
26353	1	0.342998	0.171499	0.04	0.239745	-0.961568	0.000497946	-3.17589	205	378	173	HSPB8	0.000333333	1	3
84281	1	0.308623	0.154311	0.028	0.239621	-1.37589	1.34404e-06	-8.07867	206	60	-146	C2orf88	0.000333333	0	NA
3866	1	0.369594	0.184797	0.051	0.238837	-2.41619	7.13122e-07	-14.8519	207	14	-193	KRT15	0.000333333	1	6
146	1	0.366534	0.183267	0.05	0.238436	-1.39951	0.000553571	-4.55796	208	238	30	ADRA1D	0.000333333	1	7
128239	1	0.303872	0.151936	0.027	0.238332	1.15122	1.84847e-05	5.44895	209	161	-48	IQGAP3	0.000333333	0	NA
11065	1	0.315569	0.157784	0.031	0.23804	1.48612	3.2226e-07	9.64759	210	38	-172	UBE2C	0.000333333	0	44
57402	1	0.400331	0.200165	0.065	0.237614	-1.51163	0.000282892	-5.36385	211	171	-40	S100A14	0.000333333	1	1
995	1	0.331822	0.165911	0.037	0.237551	1.201	3.37055e-05	5.37122	212	170	-42	CDC25C	0.000333333	1	138
51061	0	0.166881	0.166881	0.039	0.235125	-0.234101	0.00904707	-0.478384	213	2541	2328	TXNDC11	0.000333333	1	NA
126393	1	0.332109	0.166055	0.039	0.23396	-0.913329	0.0018925	-2.48696	214	490	276	HSPB6	0.000333333	1	NA
5100	1	0.30617	0.153085	0.03	0.23313	-1.34543	0.00667296	-2.92722	215	408	193	PCDH8	0.000333333	1	4
4148	1	0.330641	0.165321	0.039	0.232926	1.11976	1.3628e-05	5.44829	216	162	-54	MATN3	0.000333333	0	1
59341	1	0.314821	0.15741	0.034	0.23116	-0.894514	0.00157924	-2.50603	217	485	268	TRPV4	0.000333333	0	9
387923	1	0.312159	0.156079	0.034	0.229206	-0.889448	0.000738481	-2.78545	218	426	208	SERP2	0.000333333	0	NA
140576	0	0.198154	0.198154	0.07	0.228848	-0.258379	0.272304	-0.14597	219	5232	5013	S100A16	0.000333333	1	1
2051	1	0.313326	0.156663	0.035	0.228091	-1.14132	1.77709e-06	-6.56289	220	108	-112	EPHB6	0.000333333	0	9
144455	1	0.318133	0.159066	0.037	0.227751	1.0925	0.000237675	3.95924	221	289	68	E2F7	0.000333333	1	NA
8626	1	0.340221	0.17011	0.046	0.227479	-1.64699	0.000199124	-6.09531	222	127	-95	TP63	0.000333333	1	222
8438	1	0.305336	0.152668	0.034	0.224196	1.03862	1.8244e-05	4.92191	223	210	-13	RAD54L	0.000333333	0	5
10891	1	0.31492	0.15746	0.038	0.223627	-1.10156	3.57482e-05	-4.89836	224	214	-10	PPARGC1A	0.000333333	0	13
9918	0	0.0817796	0.0817796	0.002	0.220721	0.117701	0.380707	0.0493648	225	7880	7655	NCAPD2	0.000333333	1	NA
23017	1	0.304285	0.152142	0.036	0.219648	-0.961394	3.94097e-05	-4.23436	226	267	41	FAIM2	0.000333333	0	2
339855	1	0.343815	0.171907	0.053	0.219307	-1.70445	8.02387e-07	-10.3897	227	28	-199	KY	0.000333333	1	NA
83851	1	0.317898	0.158949	0.042	0.218833	-1.18736	0.00833502	-2.46862	228	496	268	SYT16	0.000333333	0	NA
56992	1	0.309434	0.154717	0.039	0.217987	1.30794	1.5464e-05	6.29208	229	115	-114	KIF15	0.000333333	0	NA
11075	1	0.325399	0.1627	0.046	0.217569	1.814	0.00101301	5.43181	230	163	-67	STMN2	0.000333333	1	2
127733	1	0.308639	0.15432	0.039	0.217426	-0.947612	0.000384714	-3.23597	231	373	142	UBXN10	0.000333333	0	NA
1593	1	0.307629	0.153814	0.039	0.216715	-1.24732	1.66253e-05	-5.96121	232	132	-100	CYP27A1	0.000333333	0	24
275	1	0.316681	0.158341	0.043	0.216378	-0.830843	0.000701836	-2.62028	233	455	222	AMT	0.000333333	0	NA
2263	1	0.335289	0.167644	0.052	0.215255	-1.09923	3.06721e-05	-4.96109	234	206	-28	FGFR2	0.000333333	0	150
87769	0	0.156326	0.156326	0.042	0.215222	-0.230879	0.119061	-0.213386	235	4337	4102	GGACT	0.000333333	1	NA
634	1	0.327373	0.163687	0.049	0.214397	-0.8208	0.000768107	-2.55645	236	473	237	CEACAM1	0.000333333	0	63
64785	0	0.104624	0.104624	0.009	0.214036	0.194213	0.0906004	0.202538	237	4432	4195	GINS3	0.000333333	1	NA
5345	1	0.342478	0.171239	0.06	0.209228	-1.13179	7.30091e-06	-5.81355	238	140	-98	SERPINF2	0.000333333	0	22
53340	0	0.094009	0.094009	0.006	0.208874	-0.129372	0.562528	-0.0323245	239	8812	8573	SPA17	0.000333333	1	8
6480	1	0.334852	0.167426	0.058	0.207035	-1.04338	0.00035088	-3.6047	240	324	84	ST6GAL1	0.000333333	0	6
7070	1	0.308784	0.154392	0.046	0.206459	0.854889	0.000138603	3.29836	241	364	123	THY1	0.000333333	0	110
55713	1	0.303508	0.151754	0.044	0.205862	-0.870605	0.00116028	-2.55561	242	474	232	ZNF334	0.000333333	0	NA
10721	1	0.319152	0.159576	0.053	0.203575	1.17984	2.05426e-05	5.5303	243	158	-85	POLQ	0.000333333	0	NA
3619	0	0.0841827	0.0841827	0.004	0.201865	0.237194	0.175736	0.179115	244	4755	4511	INCENP	0.000333333	1	1
255167	1	0.305495	0.152747	0.048	0.201437	-1.26303	0.000120348	-4.9505	245	207	-38	LINC01018	0.000333333	0	NA
1300	1	0.311526	0.155763	0.051	0.201313	2.05254	6.0632e-05	8.65616	246	53	-193	COL10A1	0.000333333	1	NA
5239	1	0.311232	0.155616	0.051	0.201123	-1.20963	1.43841e-05	-5.85715	247	136	-111	PGM5	0.000333333	0	2
115572	1	0.311015	0.155508	0.051	0.200983	-1.00026	0.000877602	-3.05749	248	391	143	FAM46B	0.000333333	0	NA
10874	0	0.113557	0.113557	0.017	0.200945	0	0	0	249	15870	15621	NMU	0.000333333	1	31
84296	0	0.119717	0.119717	0.022	0.19844	0.707218	0.000368127	2.42859	250	511	261	GINS4	0.000333333	1	3
760	1	0.335628	0.167814	0.066	0.198097	1.11736	0.00133293	3.21264	251	377	126	CA2	0.000333333	0	9
10610	1	0.302467	0.151233	0.049	0.198086	-0.892605	0.000764189	-2.78207	252	428	176	ST6GALNAC2	0.000333333	0	2
8467	0	0.0733677	0.0733677	0.002	0.198017	0.0691166	0.71125	0.0102277	253	10964	10711	SMARCA5	0.000333333	1	10
64093	1	0.305755	0.152878	0.051	0.197584	-1.95191	1.52698e-08	-15.2564	254	13	-241	SMOC1	0.000333333	0	2
5655	1	0.304383	0.152191	0.051	0.196697	-1.17783	0.000798563	-3.64856	255	317	62	KLK10	0.000333333	0	37
218	1	0.351618	0.175809	0.077	0.195765	-1.54573	0.000229275	-5.6259	256	153	-103	ALDH3A1	0.000333333	1	13
4751	1	0.329396	0.164698	0.065	0.195511	1.45745	2.79238e-06	8.09469	257	59	-198	NEK2	0.000333333	0	4
649	0	0.0998068	0.0998068	0.011	0.195482	-0.118496	0.487569	-0.0369664	258	8534	8276	BMP1	0.000333333	1	7
160777	1	0.303723	0.151862	0.052	0.19499	-1.88467	1.82177e-06	-10.8171	259	23	-236	CCDC60	0.000333333	0	NA
152	1	0.308736	0.154368	0.056	0.19324	-0.899176	0.00152399	-2.53299	260	478	218	ADRA2C	0.000333333	0	NA
7356	1	0.326149	0.163074	0.066	0.192502	-2.38089	0.000100733	-9.51602	261	42	-219	SCGB1A1	0.000333333	0	27
4495	1	0.325941	0.16297	0.067	0.191315	-1.6624	0.00113181	-4.8978	262	215	-47	MT1G	0.000333333	1	11
126526	0	0.125125	0.125125	0.03	0.190551	0.0268683	0.841221	0.00201753	263	12839	12576	C19orf47	0.000333333	1	NA
1295	1	0.318979	0.159489	0.064	0.190402	1.04557	0.00379764	2.5308	264	479	215	COL8A1	0.000333333	0	NA
1048	1	0.318897	0.159449	0.065	0.189279	-1.76625	0.00142778	-5.02558	265	202	-63	CEACAM5	0.000333333	0	37
6517	1	0.336098	0.168049	0.077	0.187124	-1.33686	1.69873e-05	-6.37663	266	112	-154	SLC2A4	0.000333333	0	9
91522	1	0.30836	0.15418	0.062	0.186189	-1.40787	2.83285e-06	-7.81052	267	67	-200	COL23A1	0.000333333	0	4
10592	0	0.0775301	0.0775301	0.004	0.185913	0.397543	0.0180327	0.693292	268	1877	1609	SMC2	0.000333333	1	2
3237	1	0.307015	0.153508	0.062	0.185377	-1.3121	1.66253e-05	-6.27081	269	116	-153	HOXD11	0.000333333	0	NA
5730	1	0.330038	0.165019	0.076	0.184687	-1.33637	9.26451e-06	-6.72621	270	101	-169	PTGDS	0.000333333	1	13
100532731	0	0.0681282	0.0681282	0.002	0.183876	0	0	0	271	15870	15599	COMMD3-BMI1	0.000333333	1	NA
1288	1	0.32573	0.162865	0.075	0.183213	-1.44827	8.98354e-07	-8.75702	272	50	-222	COL4A6	0.000333333	0	2
6015	0	0.067289	0.067289	0.002	0.181611	-0.0736507	0.55762	-0.0186824	273	9953	9680	RING1	0.000333333	1	7
57216	1	0.308884	0.154442	0.067	0.181303	-0.869905	0.00147735	-2.46228	274	500	226	VANGL2	0.000333333	0	NA
9468	1	0.331979	0.16599	0.081	0.18118	-1.05116	0.000283136	-3.72953	275	312	37	PCYT1B	0.000333333	0	NA
145270	1	0.311511	0.155756	0.07	0.179882	-1.05062	7.80419e-05	-4.3156	276	262	-14	PRIMA1	0.000333333	0	15
9156	1	0.311251	0.155625	0.07	0.179732	1.35195	2.60076e-06	7.55053	277	74	-203	EXO1	0.000333333	0	4
64344	1	0.303493	0.151747	0.066	0.17913	-1.07585	0.000614187	-3.4553	278	347	69	HIF3A	0.000333333	0	5
6327	1	0.343996	0.171998	0.091	0.179043	-0.974457	0.000641671	-3.11114	279	388	109	SCN2B	0.000333333	0	1
6769	1	0.309102	0.154551	0.07	0.178491	-1.32065	0.000448772	-4.42151	280	250	-30	STAC	0.000333333	0	3
150771	1	0.3066	0.1533	0.069	0.178004	-0.905654	0.00179285	-2.48734	281	489	208	ITPRIPL1	0.000333333	0	NA
340419	1	0.309827	0.154914	0.071	0.177956	-1.33807	0.000218118	-4.89908	282	212	-70	RSPO2	0.000333333	0	NA
23336	1	0.310958	0.155479	0.072	0.177661	-1.04795	0.000143703	-4.02677	283	282	-1	SYNM	0.000333333	0	1
3914	1	0.322015	0.161008	0.079	0.17749	-1.40002	6.14424e-05	-5.89623	284	134	-150	LAMB3	0.000333333	1	16
100293534	0	0.10021	0.10021	0.017	0.177327	0	0	0	285	15870	15585	C4B_2	0.000333333	1	NA
4320	1	0.307078	0.153539	0.07	0.177322	1.13544	2.19607e-05	5.28929	286	180	-106	MMP11	0.000333333	0	18
932	0	0.0701387	0.0701387	0.003	0.176952	0	0	0	287	15870	15583	MS4A3	0.000333333	1	NA
56479	1	0.311785	0.155892	0.074	0.176278	-0.962382	0.0017001	-2.66534	288	445	157	KCNQ5	0.000333333	0	NA
9982	1	0.314331	0.157165	0.076	0.175897	-1.76291	0.00048212	-5.8473	289	137	-152	FGFBP1	0.000333333	0	11
2877	1	0.324158	0.162079	0.083	0.175195	-1.49096	0.000359567	-5.1352	290	190	-100	GPX2	0.000333333	0	16
6583	1	0.31161	0.155805	0.076	0.174375	-0.962966	9.76205e-05	-3.86193	291	301	10	SLC22A4	0.000333333	0	NA
3852	1	0.341323	0.170661	0.096	0.173687	-1.82456	0.000132182	-7.07716	292	88	-204	KRT5	0.000333333	1	118
7157	0	0.0993627	0.0993627	0.018	0.173361	-0.325012	0.0264004	-0.512996	293	2401	2108	TP53	0.000333333	1	2075
79836	1	0.304575	0.152287	0.073	0.173102	-1.03046	0.000548937	-3.3598	294	355	61	LONRF3	0.000333333	0	NA
142	0	0.063931	0.063931	0.002	0.172548	0.188485	0.0173953	0.331653	295	3332	3037	PARP1	0.000333333	1	472
563	1	0.310188	0.155094	0.078	0.17183	-1.47571	0.000172075	-5.55498	296	156	-140	AZGP1	0.000333333	0	39
9890	1	0.312951	0.156476	0.08	0.17164	1.08914	0.000795364	3.37571	297	352	55	LPPR4	0.000333333	0	NA
4496	1	0.333966	0.166983	0.094	0.17147	-2.08499	6.90562e-07	-12.8452	298	17	-281	MT1H	0.000333333	0	9
378708	0	0.067946	0.067946	0.003	0.17142	-0.0285057	0.837873	-0.00218985	299	12764	12465	APITD1	0.000333333	1	NA
25934	0	0.0766741	0.0766741	0.006	0.170358	0.435796	2.77118e-05	1.98607	300	650	350	NIPSNAP3A	0.000333333	1	1
3851	1	0.328177	0.164088	0.092	0.17003	-1.68912	0.00198339	-4.56502	301	237	-64	KRT4	0.000333333	1	NA
6045	0	0.0627575	0.0627575	0.002	0.169381	0.146313	0.164828	0.114558	302	5854	5552	RNF2	0.000333333	1	7
1059	0	0.066769	0.066769	0.003	0.16845	-0.0582223	0.67538	-0.00992409	303	11016	10713	CENPB	0.000333333	1	1
2331	1	0.313312	0.156656	0.085	0.167713	-1.15514	0.000116305	-4.54477	304	242	-62	FMOD	0.000333333	0	3
4045	1	0.30402	0.15201	0.079	0.167572	-1.1167	0.000312168	-3.9147	305	294	-11	LSAMP	0.000333333	0	2
4585	1	0.334968	0.167484	0.1	0.167484	-2.03638	0.000273834	-7.25462	306	81	-225	MUC4	0.000333333	0	9
72	1	0.310252	0.155126	0.084	0.166872	-0.986543	0.00193916	-2.67589	307	443	136	ACTG2	0.000333333	1	5
3745	1	0.388384	0.194192	0.139	0.16642	-1.1233	0.00154445	-3.15784	308	381	73	KCNB1	0.000333333	0	NA
10331	1	0.326822	0.163411	0.096	0.166308	-1.43018	0.000863407	-4.38176	309	255	-54	B3GNT3	0.000333333	0	NA
148281	1	0.311904	0.155952	0.086	0.166167	-1.07093	0.00154281	-3.01113	310	399	89	SYT6	0.000333333	0	NA
63928	1	0.339952	0.169976	0.106	0.165675	-2.08039	2.49471e-05	-9.57599	311	40	-271	CHP2	0.000333333	0	NA
1019	0	0.0688648	0.0688648	0.004	0.165134	0.146274	0.0906531	0.152507	312	5136	4824	CDK4	0.000333333	1	330
1580	1	0.308663	0.154332	0.086	0.164441	-1.33445	0.000100733	-5.33356	313	175	-138	CYP4B1	0.000333333	0	2
65989	1	0.305526	0.152763	0.084	0.16433	-1.76609	6.42886e-05	-7.4032	314	79	-235	DLK2	0.000333333	0	1
9068	1	0.308139	0.154069	0.087	0.163388	-1.0096	0.000980672	-3.03736	315	393	78	ANGPTL1	0.000333333	0	1
4909	1	0.310971	0.155486	0.089	0.163355	-1.2555	0.000975393	-3.78008	316	305	-11	NTF4	0.000333333	0	11
5684	0	0.0772604	0.0772604	0.008	0.162008	0.177654	0.102138	0.176022	317	4798	4481	PSMA3	0.000333333	1	1
3171	1	0.310233	0.155117	0.092	0.160734	-1.46646	2.39617e-05	-6.77574	318	98	-220	FOXA3	0.000333333	0	1
162333	0	0.0865737	0.0865737	0.014	0.160497	0	0	0	319	15870	15551	MARCH10	0.000333333	1	NA
7515	0	0.0532979	0.0532979	0.001	0.159894	0.0249207	0.829378	0.00202475	320	12835	12515	XRCC1	0.000333333	1	53
84951	1	0.307188	0.153594	0.091	0.159885	-1.54364	0.00111854	-4.55582	321	239	-82	TNS4	0.000333333	0	17
221833	1	0.404771	0.202386	0.163	0.159442	-1.34535	0.000618325	-4.31694	322	261	-61	SP8	0.000333333	0	1
10406	1	0.303931	0.151966	0.09	0.158919	-1.98165	6.85434e-07	-12.2149	323	21	-302	WFDC2	0.000333333	0	5
51659	0	0.0976815	0.0976815	0.024	0.158223	0.554199	0.00956509	1.1191	324	1198	874	GINS2	0.000333333	1	NA
157310	1	0.304617	0.152308	0.092	0.157824	-2.22463	1.15475e-06	-13.2088	325	15	-310	PEBP4	0.000333333	0	11
64946	0	0.0683404	0.0683404	0.005	0.157253	0.485651	0.000363112	1.67062	326	801	475	CENPH	0.000333333	1	NA
989	0	0.0919494	0.0919494	0.02	0.156219	0.305531	0.000100733	1.22115	327	1110	783	SEPT7	0.000333333	1	5
5034	0	0.0650962	0.0650962	0.004	0.156097	-0.300384	0.0205926	-0.506534	328	2431	2103	P4HB	0.000333333	1	18
159989	1	0.324114	0.162057	0.109	0.155992	-1.35424	0.00270908	-3.47657	329	346	17	CCDC67	0.000333333	1	1
1805	1	0.317003	0.158502	0.104	0.155802	-1.55155	3.99056e-05	-6.82521	330	95	-235	DPT	0.000333333	0	11
6581	1	0.304477	0.152238	0.095	0.15563	-1.86282	1.70466e-06	-10.7454	331	24	-307	SLC22A3	0.000333333	0	29
6689	1	0.319552	0.159776	0.107	0.155081	-1.23319	0.00120431	-3.59999	332	325	-7	SPIB	0.000333333	1	1
91687	0	0.0573435	0.0573435	0.002	0.154768	0.264315	0.0517139	0.340013	333	3269	2936	CENPL	0.000333333	1	NA
57332	0	0.0571157	0.0571157	0.002	0.154154	0.122125	0.383967	0.0507681	334	7808	7474	CBX8	0.000333333	1	58
290	1	0.352198	0.176099	0.134	0.153716	-2.03035	0.00228712	-5.36156	335	172	-163	ANPEP	0.000333333	0	59
648	0	0.0567799	0.0567799	0.002	0.153247	0.15683	0.143568	0.132199	336	5490	5154	BMI1	0.000333333	1	114
1812	1	0.34378	0.17189	0.13	0.152304	-1.05858	0.0015613	-2.97093	337	404	67	DRD1	0.000333333	0	NA
1060	0	0.0562515	0.0562515	0.002	0.151821	0.0240561	0.879032	0.00134703	338	13162	12824	CENPC	0.000333333	1	NA
8945	0	0.0632905	0.0632905	0.004	0.151767	-0.161124	0.0865832	-0.171205	339	4868	4529	BTRC	0.000333333	1	48
2491	0	0.0560065	0.0560065	0.002	0.15116	0	0	0	340	15870	15530	CENPI	0.000333333	1	NA
9542	1	0.307271	0.153636	0.104	0.151019	-1.678	9.70528e-07	-10.0898	341	32	-309	NRG2	0.000333333	0	2
54769	1	0.306027	0.153014	0.105	0.149771	1.8523	0.000485745	6.13775	342	124	-218	DIRAS2	0.000333333	0	NA
115106	0	0.0499156	0.0499156	0.001	0.149747	0.139661	0.197267	0.0984529	343	6226	5883	HAUS1	0.000333333	1	NA
4916	1	0.316188	0.158094	0.113	0.149703	-1.35019	1.09602e-05	-6.69721	344	105	-239	NTRK3	0.000333333	0	25
5158	1	0.311564	0.155782	0.11	0.149334	-1.23964	1.95997e-05	-5.83592	345	138	-207	PDE6B	0.000333333	0	1
629	1	0.32919	0.164595	0.125	0.148644	-1.11414	0.00528286	-2.53704	346	477	131	CFB	0.000333333	0	6
55717	0	0.0550364	0.0550364	0.002	0.148542	-0.02838	0.875669	-0.00163639	347	13017	12670	WDR11	0.000333333	1	1
1018	0	0.0705246	0.0705246	0.008	0.147884	-0.0252553	0.930444	-0.000790742	348	13506	13158	CDK3	0.000333333	1	NA
4171	0	0.0616574	0.0616574	0.004	0.147851	0.226133	0.0686729	0.263042	349	3836	3487	MCM2	0.000333333	1	46
79733	0	0.0754742	0.0754742	0.011	0.147824	0	0	0	350	15870	15520	E2F8	0.000333333	1	NA
65266	1	0.325714	0.162857	0.124	0.147643	-1.09667	0.000255803	-3.93936	351	292	-59	WNK4	0.000333333	0	NA

## Sheet: HI
gene_id	X0	Xs	S	p	Sp	LIMMA_l2fc	LIMMA_adj_p_value	LIMMA_lfcp	rank_Sp	rank_LIMMA	dr_LIMMA_Sp	symbol	p_nr	conn_subnets	N_citations
1027	0	0.140009	0.140009	0.001	0.420028	0.0885121	0.425894	0.0328113	65	8787	8722	CDKN1B	0.000666667	1	525
3866	1	0.402417	0.201208	0.029	0.309379	-2.41619	7.13122e-07	-14.8519	131	14	-117	KRT15	0.000333333	1	6
4591	0	0.0939531	0.0939531	0.001	0.281859	0.0736144	0.549985	0.0191139	164	9913	9749	TRIM37	0.000333333	1	10
5111	0	0.120993	0.120993	0.011	0.236979	0.377844	0.000147711	1.44736	210	936	726	PCNA	0.000333333	1	612
8534	1	0.309622	0.154811	0.003	0.390569	0.670005	0.000108722	2.65569	78	449	371	CHST1	0.000333333	0	1
9055	1	0.40201	0.201005	0.002	0.542507	0.867625	4.8637e-07	5.47735	13	160	147	PRC1	0.149	1	1
9319	1	0.390482	0.195241	0.003	0.492569	0.766975	6.72239e-06	3.96716	29	287	258	TRIP13	0.014	1	1
9787	1	0.31217	0.156085	0.032	0.233324	1.29771	7.69698e-05	5.33836	218	173	-45	DLGAP5	0.000333333	1	6
11170	1	0.332599	0.166299	0.004	0.398776	-0.868147	0.00031827	-3.03609	75	395	320	FAM107A	0.000666667	1	1
22981	1	0.372422	0.186211	0.002	0.502578	-0.77719	0.000273205	-2.76952	24	433	409	NINL	0.0466667	1	5
23650	1	0.343014	0.171507	0.005	0.394643	-1.59826	8.65753e-05	-6.4931	77	109	32	TRIM29	0.000666667	1	7
25788	1	0.33082	0.16541	0.003	0.417309	0.692058	2.72249e-05	3.15927	67	380	313	RAD54B	0.000666667	1	3
26353	1	0.427727	0.213864	0.036	0.308754	-0.961568	0.000497946	-3.17589	132	378	246	HSPB8	0.000333333	1	3
55165	1	0.37886	0.18943	0.002	0.511266	1.08199	3.37785e-05	4.83797	20	220	200	CEP55	0.085	1	6
55388	1	0.389732	0.194866	0.004	0.467277	1.16775	0.000108722	4.62858	37	232	195	MCM10	0.0203333	1	1
55872	1	0.322732	0.161366	0.023	0.264361	1.3615	8.25506e-06	6.92087	182	93	-89	PBK	0.000333333	1	18
83461	1	0.337323	0.168661	0.01	0.337323	0.975027	4.03342e-06	5.25961	105	183	78	CDCA3	0.000333333	1	2
84296	0	0.179298	0.179298	0.02	0.304622	0.707218	0.000368127	2.42859	138.5	511	372.5	GINS4	0.000333333	1	3
84733	1	0.318026	0.159013	0.021	0.266789	1.06639	5.44424e-06	5.61352	179	154	-25	CBX2	0.000333333	0	201
140576	0	0.199691	0.199691	0.034	0.293251	-0.258379	0.272304	-0.14597	156	5232	5076	S100A16	0.000333333	1	1
159989	1	0.332354	0.166177	0.1	0.166177	-1.35424	0.00270908	-3.47657	292	346	54	CCDC67	0.000333333	1	1
699	1	0.408154	0.204077	0.038	0.289833	1.21447	4.10069e-05	5.32806	158	176	18	BUB1	0.000333333	1	19
983	1	0.393405	0.196702	0.017	0.348075	1.21817	1.13542e-06	7.24185	99	83	-16	CDK1	0.000333333	1	380
1031	1	0.318207	0.159104	0.002	0.429416	0.683627	0.000128116	2.66095	58	447	389	CDKN2C	0.000333333	1	16
1454	0	0.0914224	0.0914224	0.016	0.164184	0.140123	0.119245	0.129411	296	5540	5244	CSNK1E	0.000333333	1	4
2051	1	0.310558	0.155279	0.009	0.317663	-1.14132	1.77709e-06	-6.56289	125	108	-17	EPHB6	0.000333333	1	9
2146	1	0.33088	0.16544	0.007	0.356507	0.678432	5.73588e-05	2.8775	93	412	319	EZH2	0.000333333	0	395
2335	0	0.134445	0.134445	0.053	0.171515	0.548083	0.0344447	0.801778	287	1624	1337	FN1	0.000333333	1	548
2801	0	0.102297	0.102297	0.012	0.196493	0.237121	0.0142535	0.437744	261	2727	2466	GOLGA2	0.000333333	1	6
2878	1	0.306134	0.153067	0.033	0.226767	-0.844898	0.000805213	-2.61419	225	457	232	GPX3	0.000333333	0	53
3161	1	0.322471	0.161236	0.057	0.200597	1.1119	0.000138094	4.29176	256	264	8	HMMR	0.000333333	0	39
3838	1	0.347988	0.173994	0.006	0.386589	0.635093	2.5248e-06	3.5551	80	329	249	KPNA2	0.000333333	1	11
3852	1	0.444958	0.222479	0.004	0.533491	-1.82456	0.000132182	-7.07716	16	88	72	KRT5	0.0453333	1	118
3860	1	0.35476	0.17738	0.117	0.165285	-2.27552	0.000465684	-7.58182	295	73	-222	KRT13	0.000333333	1	4
3925	1	0.364135	0.182067	0.001	0.546202	0.680319	1.79789e-06	3.9086	11	296	285	STMN1	0.133	1	49
4000	0	0.0819379	0.0819379	0.01	0.163876	-0.0241924	0.921379	-0.000860327	297	13466	13169	LMNA	0.000333333	1	97
4085	1	0.401066	0.200533	0.002	0.541233	0.609061	6.14424e-05	2.56508	15	468	453	MAD2L1	0.0646667	1	15
4148	1	0.307259	0.153629	0.008	0.322147	1.11976	1.3628e-05	5.44829	117	162	45	MATN3	0.000333333	1	1
4171	0	0.10941	0.10941	0.003	0.276029	0.226133	0.0686729	0.263042	168	3836	3668	MCM2	0.000333333	1	46
4176	0	0.0923167	0.0923167	0.004	0.22137	0.241716	0.0355862	0.350179	237	3197	2960	MCM7	0.000333333	1	64
4494	1	0.32998	0.16499	0.019	0.283989	-1.14681	0.00577067	-2.56745	162	466	304	MT1F	0.000333333	1	7
4839	0	0.104908	0.104908	0.019	0.180573	0.007449	0.967431	0.000107117	276	14223	13947	NOP2	0.000333333	1	6
5000	0	0.0782272	0.0782272	0.004	0.187584	0.116508	0.239163	0.0723871	270	6937	6667	ORC4	0.000333333	1	2
5684	0	0.106402	0.106402	0.015	0.194067	0.177654	0.102138	0.176022	262	4798	4536	PSMA3	0.000333333	1	1
5730	1	0.322333	0.161166	0.058	0.199294	-1.33637	9.26451e-06	-6.72621	258	101	-157	PTGDS	0.000333333	0	13
6240	0	0.114151	0.114151	0.011	0.223577	0.335226	1.09602e-05	1.66278	232	805	573	RRM1	0.000333333	1	27
6304	1	0.323372	0.161686	0.01	0.323372	-0.786584	6.21463e-05	-3.30883	116	362	246	SATB1	0.000333333	0	23
6500	0	0.101121	0.101121	0.022	0.167616	0.112289	0.183338	0.0827286	290	6628	6338	SKP1	0.000333333	1	18
6665	1	0.318461	0.15923	0.009	0.325746	-0.84206	0.000144426	-3.23381	114	374	260	SOX15	0.000333333	0	1
6769	1	0.313354	0.156677	0.036	0.226194	-1.32065	0.000448772	-4.42151	226	250	24	STAC	0.000333333	0	3
6925	0	0.0867397	0.0867397	0.007	0.186916	-0.044565	0.857581	-0.00297359	271	12477	12206	TCF4	0.000333333	1	77
7356	1	0.324758	0.162379	0.021	0.272436	-2.38089	0.000100733	-9.51602	174	42	-132	SCGB1A1	0.000333333	1	27
8438	1	0.313718	0.156859	0.019	0.269993	1.03862	1.8244e-05	4.92191	177	210	33	RAD54L	0.000333333	0	5
10024	1	0.320127	0.160063	0.019	0.275509	1.36077	4.06021e-07	8.69732	170	52	-118	TROAP	0.000333333	1	1
10112	1	0.339901	0.169951	0.045	0.228888	1.32075	8.23864e-06	6.71489	223	102	-121	KIF20A	0.000333333	0	1
10362	0	0.0893677	0.0893677	0.004	0.214298	-0.0849607	0.680906	-0.014181	245	10442	10197	HMG20B	0.000333333	1	3
10460	1	0.36586	0.18293	0.003	0.46151	0.90121	9.70528e-07	5.41897	40	164	124	TACC3	0.01	1	2
10615	1	0.339182	0.169591	0.004	0.406669	0.995388	8.18424e-07	6.05895	73	129	56	SPAG5	0.000333333	1	1
11065	1	0.329896	0.164948	0.028	0.256138	1.48612	3.2226e-07	9.64759	190	38	-152	UBE2C	0.000333333	1	44
11075	1	0.34153	0.170765	0.003	0.430819	1.814	0.00101301	5.43181	56	163	107	STMN2	0.000333333	1	2
11275	0	0.133079	0.133079	0.015	0.242725	-0.034508	0.829136	-0.00280807	199	12530	12331	KLHL2	0.000333333	1	2
11315	0	0.101826	0.101826	0.002	0.274824	-0.0312265	0.844972	-0.00228446	171	12725	12554	PARK7	0.000333333	1	11
23594	1	0.380179	0.19009	0.004	0.455824	1.09626	1.78777e-08	8.49349	44	55	11	ORC6	0.005	1	1
25934	0	0.0714263	0.0714263	0.006	0.158698	0.435796	2.77118e-05	1.98607	306	650	344	NIPSNAP3A	0.000333333	1	1
27350	1	0.317505	0.158753	0.007	0.342096	-0.876257	0.000643618	-2.79646	102	425	323	APOBEC3C	0.000333333	0	1
50863	1	0.540369	0.270185	0.002	0.72922	1.09779	0.00442903	2.58387	2	463	461	NTM	1	1	3
51203	1	0.305174	0.152587	0.008	0.319961	1.14907	3.17563e-06	6.31778	120	114	-6	NUSAP1	0.000333333	1	9
53340	0	0.0821543	0.0821543	0.008	0.17227	-0.129372	0.562528	-0.0323245	285	8812	8527	SPA17	0.000333333	1	8
54443	1	0.363145	0.181573	0.02	0.308487	1.16514	4.84188e-05	5.02757	133	201	68	ANLN	0.000333333	1	4
54478	1	0.313038	0.156519	0.006	0.347761	0.998128	1.83622e-05	4.72721	100	226	126	FAM64A	0.000333333	1	2
57402	1	0.403437	0.201719	0.034	0.296228	-1.51163	0.000282892	-5.36385	153	171	18	S100A14	0.000333333	1	1
64093	1	0.307818	0.153909	0.029	0.23665	-1.95191	1.52698e-08	-15.2564	212	13	-199	SMOC1	0.000333333	1	2
84152	1	0.405043	0.202521	0.055	0.255103	-1.11886	0.000293104	-3.95292	192	290	98	PPP1R1B	0.000333333	1	7
2318	1	0.413676	0.206838	0.069	0.24017	-0.993146	0.00108892	-2.9427	206	405	199	FLNC	0.000333333	1	14
2175	1	0.388921	0.194461	0.005	0.44746	0.798559	0.000287602	2.82786	46	420	374	FANCA	0.00266667	1	9
11073	0	0.135053	0.135053	0.014	0.25037	0.309313	0.0168132	0.54883	195	2279	2084	TOPBP1	0.000333333	1	7
1871	0	0.135154	0.135154	0.052	0.173537	0.382653	0.0120371	0.734495	283	1766	1483	E2F3	0.000333333	1	63
1062	1	0.512949	0.256474	0.004	0.61501	1.03061	1.22851e-05	5.06093	5	199	194	CENPE	0.098	1	4
7223	1	0.434603	0.217301	0.013	0.409843	-0.806962	0.00056275	-2.62237	72	454	382	TRPC4	0.000333333	1	10
1869	1	0.345681	0.172841	0.007	0.372455	0.872468	5.44424e-06	4.59273	86	235	149	E2F1	0.000333333	1	305
3054	0	0.0721625	0.0721625	0.004	0.173041	-0.0297815	0.82208	-0.00253398	284	12616	12332	HCFC1	0.000333333	1	2
9156	1	0.323101	0.161551	0.042	0.222415	1.35195	2.60076e-06	7.55053	236	74	-162	EXO1	0.000333333	1	4
6778	1	0.366009	0.183004	0.002	0.493923	-0.515507	1.42454e-06	-3.01382	28	398	370	STAT6	0.0183333	1	20
9212	1	0.433481	0.216741	0.003	0.54681	1.06903	6.21463e-05	4.49695	10	246	236	AURKB	0.194	1	38
891	0	0.126772	0.126772	0.009	0.259344	0.57296	0.00032043	2.00208	186	639	453	CCNB1	0.000333333	1	284
11004	1	0.311181	0.155591	0.012	0.298861	0.95966	2.23908e-05	4.46235	148	249	101	KIF2C	0.000333333	0	4
3301	0	0.0895403	0.0895403	0.002	0.241667	0.168038	0.0514402	0.21655	203	4303	4100	DNAJA1	0.000333333	1	3
1017	0	0.174264	0.174264	0.002	0.470333	0.219177	0.0302597	0.33296	36	3324	3288	CDK2	0.0203333	1	391
4001	1	0.358851	0.179426	0.005	0.412864	0.881689	2.01378e-06	5.02209	69	204	135	LMNB1	0.000333333	1	14
1058	1	0.531816	0.265908	0.011	0.520809	1.54837	6.53009e-07	9.57682	19	39	20	CENPA	0.123333	1	2
991	1	0.519572	0.259786	0.003	0.655409	1.04188	2.77118e-05	4.7482	3	225	222	CDC20	0.338667	1	20
7220	0	0.100862	0.100862	0.024	0.163375	-0.0408743	0.893126	-0.00200641	299	12845	12546	TRPC1	0.000333333	1	22
6241	1	0.347167	0.173583	0.021	0.291235	1.28482	3.28308e-06	7.04557	157	89	-68	RRM2	0.000333333	1	13
7048	0	0.126333	0.126333	0.017	0.223552	0.0536858	0.838772	0.00409923	233	12130	11897	TGFBR2	0.000333333	1	132
990	1	0.406305	0.203152	0.008	0.425992	0.723118	0.000245939	2.60986	60	459	399	CDC6	0.000333333	1	56
27347	0	0.161467	0.161467	0.06	0.197289	-0.0708863	0.759721	-0.00845997	259	11255	10996	STK39	0.000333333	1	7
1789	1	0.332282	0.166141	0.01	0.332282	0.89614	5.44424e-06	4.71734	111	227	116	DNMT3B	0.000333333	1	73
9134	1	0.350489	0.175244	0.004	0.420226	1.14924	5.01472e-07	7.23991	64	84	20	CCNE2	0.000333333	1	34
388	0	0.119275	0.119275	0.019	0.205301	-0.125085	0.583264	-0.0292867	251	9032	8781	RHOB	0.000333333	1	21
634	1	0.540728	0.270364	0.133	0.236879	-0.8208	0.000768107	-2.55645	211	473	262	CEACAM1	0.000333333	1	63
898	1	0.338183	0.169092	0.002	0.456373	0.704279	1.65511e-05	3.36728	43	354	311	CCNE1	0.00833333	1	25
4751	1	0.38323	0.191615	0.037	0.274354	1.45745	2.79238e-06	8.09469	172	59	-113	NEK2	0.000333333	0	4
4999	0	0.086853	0.086853	0.015	0.158412	0.200413	0.062947	0.240701	308	4047	3739	ORC2	0.000666667	1	6
6790	1	0.41851	0.209255	0.004	0.501781	0.85284	3.00049e-06	4.71007	25	228	203	AURKA	0.0343333	1	95
55143	1	0.525165	0.262582	0.005	0.60421	0.753768	4.35164e-05	3.28744	6	365	359	CDCA8	0.0686667	1	2
2247	0	0.183672	0.183672	0.037	0.262982	-0.342765	0.161952	-0.270995	183	3782	3599	FGF2	0.000333333	1	382
332	1	0.435817	0.217908	0.004	0.522531	0.950775	0.00032043	3.32226	18	361	343	BIRC5	0.173	1	589
890	1	0.389159	0.19458	0.002	0.525165	1.00148	1.51057e-05	4.82802	17	222	205	CCNA2	0.048	1	239
3486	1	0.452289	0.226145	0.004	0.542281	0.814364	2.62236e-05	3.73085	14	311	297	IGFBP3	0.111333	1	642
5921	0	0.0852007	0.0852007	0.013	0.160693	0.158255	0.346649	0.0728148	301	6913	6612	RASA1	0.000333333	1	16
4680	0	0.27757	0.27757	0.029	0.426792	-0.957263	0.0157031	-1.72692	59	777	718	CEACAM6	0.000333333	1	34
760	1	0.408247	0.204123	0.007	0.439866	1.11736	0.00133293	3.21264	50	377	327	CA2	0.001	1	9
7018	1	0.468707	0.234354	0.008	0.491418	-1.33374	0.0010236	-3.98772	30	284	254	TF	0.0143333	1	143
1048	1	0.451358	0.225679	0.053	0.287904	-1.76625	0.00142778	-5.02558	159	202	43	CEACAM5	0.000333333	1	37
3619	0	0.181658	0.181658	0.006	0.403617	0.237194	0.175736	0.179115	74	4755	4681	INCENP	0.000666667	1	1
9837	1	0.402477	0.201239	0.007	0.43365	0.781567	1.33123e-06	4.59229	54	236	182	GINS1	0.000333333	1	1
8626	1	0.362235	0.181117	0.029	0.278487	-1.64699	0.000199124	-6.09531	167	127	-40	TP63	0.000333333	1	222
340061	0	0.114579	0.114579	0.007	0.246906	-0.0693653	0.767168	-0.00798462	198	11346	11148	TMEM173	0.000333333	1	1
4045	1	0.509871	0.254935	0.019	0.438807	-1.1167	0.000312168	-3.9147	51	294	243	LSAMP	0.000333333	1	2
995	1	0.357995	0.178998	0.005	0.411879	1.201	3.37055e-05	5.37122	70	170	100	CDC25C	0.000333333	1	138
5502	1	0.318774	0.159387	0.02	0.270794	-1.42249	0.000266098	-5.08534	176	195	19	PPP1R1A	0.000333333	0	48
701	1	0.537169	0.268584	0.015	0.489873	0.818892	0.000957825	2.472	31	494	463	BUB1B	0.0356667	1	20
5347	1	0.457073	0.228536	0.002	0.616813	1.07626	1.91142e-05	5.07847	4	196	192	PLK1	0.158333	1	118
29089	1	0.324557	0.162279	0.005	0.373408	0.913022	1.58727e-06	5.29493	85	179	94	UBE2T	0.000333333	1	7
5802	1	0.339538	0.169769	0.002	0.458201	-0.485034	1.09716e-06	-2.89067	41	411	370	PTPRS	0.007	0	1
1277	1	0.385184	0.192592	0.004	0.461824	1.14518	1.12413e-06	6.81289	39	97	58	COL1A1	0.011	1	16
2149	1	0.329242	0.164621	0.016	0.295639	0.819915	0.000459976	2.73627	154	436	282	F2R	0.000333333	1	53
5268	1	0.550075	0.275038	0.007	0.592679	-1.43916	0.000120546	-5.63985	7	151	144	SERPINB5	0.0486667	1	239
8537	1	0.313799	0.156899	0.009	0.320978	-0.897393	0.00013015	-3.48687	119	340	221	BCAS1	0.000333333	0	2
11011	0	0.089506	0.089506	0.007	0.192877	0.0848694	0.107636	0.0821571	264	6642	6378	TLK2	0.000333333	1	2
7153	1	0.314887	0.157443	0.015	0.287162	1.24964	3.41772e-05	5.58122	160	155	-5	TOP2A	0.000333333	0	85
2132	0	0.213787	0.213787	0.023	0.350241	0.019213	0.852172	0.00133478	97	13168	13071	EXT2	0.000333333	1	1
1063	1	0.363561	0.181781	0.039	0.256117	1.18554	8.72503e-06	5.99792	191	130	-61	CENPF	0.000333333	1	10
4489	1	0.364428	0.182214	0.09	0.190552	-1.48708	0.000982141	-4.47288	267	247	-20	MT1A	0.000333333	1	10
3709	0	0.136052	0.136052	0.024	0.220376	-0.341221	0.11783	-0.316907	238	3435	3197	ITPR2	0.000333333	1	1
1033	1	0.478674	0.239337	0.01	0.478674	1.23668	6.90562e-07	7.61892	34	71	37	CDKN3	0.0183333	1	12
3339	0	0.138404	0.138404	0.028	0.214919	-0.130513	0.620481	-0.0270517	244	9197	8953	HSPG2	0.000333333	1	47
2263	1	0.398757	0.199379	0.025	0.319417	-1.09923	3.06721e-05	-4.96109	121	206	85	FGFR2	0.000333333	1	150
70	1	0.325837	0.162918	0.014	0.30203	-1.50754	0.00213128	-4.02717	142	281	139	ACTC1	0.000333333	1	2
3566	0	0.078856	0.078856	0.007	0.169927	-0.204844	0.143452	-0.172743	288	4851	4563	IL4R	0.000333333	1	8
6204	0	0.121144	0.121144	0.006	0.269164	-0.0293615	0.905069	-0.00127189	178	13200	13022	RPS10	0.000333333	1	1
4605	1	0.441654	0.220827	0.051	0.285404	1.17991	3.14817e-05	5.3119	161	177	16	MYBL2	0.000333333	1	9
29127	1	0.393884	0.196942	0.003	0.496861	0.631124	4.72655e-05	2.7299	27	438	411	RACGAP1	0.0276667	1	3
4756	1	0.309168	0.154584	0.005	0.355702	-0.632552	1.62595e-05	-3.02922	94	397	303	NEO1	0.000333333	0	18
29128	1	0.330798	0.165399	0.016	0.297036	1.00605	0.000128748	3.91381	152	295	143	UHRF1	0.000333333	0	5
885	1	0.376306	0.188153	0.002	0.50782	-2.47353	5.72115e-05	-10.494	23	26	3	CCK	0.0653333	1	101
7083	1	0.316183	0.158091	0.005	0.363773	0.793465	0.000109709	3.14193	91	384	293	TK1	0.000333333	1	188
4496	1	0.377812	0.188906	0.059	0.232193	-2.08499	6.90562e-07	-12.8452	219.5	17	-202.5	MT1H	0.000333333	1	9
59341	1	0.430827	0.215414	0.028	0.334503	-0.894514	0.00157924	-2.50603	109	485	376	TRPV4	0.000333333	1	9
4495	1	0.377812	0.188906	0.059	0.232193	-1.6624	0.00113181	-4.8978	219.5	215	-4.5	MT1G	0.000333333	1	11
1164	1	0.307353	0.153677	0.002	0.414769	0.653701	0.000121886	2.55861	68	472	404	CKS2	0.000333333	1	16
9184	0	0.146215	0.146215	0.032	0.21857	0.173107	0.0318902	0.259027	242	3869	3627	BUB3	0.000333333	1	2
22974	1	0.368019	0.18401	0.004	0.441244	1.21009	1.10844e-06	7.20645	48	86	38	TPX2	0.002	1	4
374393	1	0.320158	0.160079	0.005	0.368347	1.0267	0.000132182	3.98238	88	285	197	FAM111B	0.000333333	1	1
54821	1	0.308069	0.154035	0.01	0.308069	0.769413	0.000183596	2.87463	136	414	278	ERCC6L	0.000333333	0	1
147372	1	0.3298	0.1649	0.002	0.44506	-1.21047	0.00396106	-2.90777	47	410	363	CCBE1	0.00266667	1	1
91522	1	0.309379	0.15469	0.028	0.240209	-1.40787	2.83285e-06	-7.81052	205	67	-138	COL23A1	0.000333333	0	4
79682	1	0.358468	0.179234	0.002	0.483748	0.946162	8.98354e-07	5.72102	32	146	114	CENPU	0.0326667	1	1
93649	1	0.313891	0.156945	0.022	0.260149	-1.26026	0.000352434	-4.35156	184	258	74	MYOCD	0.000333333	0	2
9133	1	0.341408	0.170704	0.006	0.379278	0.76361	0.000575221	2.47422	82	491	409	CCNB2	0.000333333	1	17
9493	1	0.33707	0.168535	0.011	0.330094	1.1907	5.3247e-07	7.47008	113	76	-37	KIF23	0.000333333	1	6
64800	1	0.326941	0.16347	0.002	0.441201	-0.666458	1.10967e-05	-3.30217	49	363	314	EFCAB6	0.00166667	1	1
23336	1	0.371936	0.185968	0.022	0.308256	-1.04795	0.000143703	-4.02677	135	282	147	SYNM	0.000333333	1	1
9232	1	0.423916	0.211958	0.004	0.508263	1.06242	1.3628e-05	5.16927	22	187	165	PTTG1	0.0673333	1	51
79370	1	0.309401	0.1547	0.027	0.242669	-0.914864	0.000764152	-2.85147	200	415	215	BCL2L14	0.000333333	0	1
55355	1	0.466303	0.233151	0.011	0.456652	1.14108	3.37785e-05	5.10219	42	193	151	HJURP	0.00533333	1	1
3861	1	0.417725	0.208862	0.004	0.50084	-1.58714	0.000137714	-6.128	26	125	99	KRT14	0.037	1	98
5452	0	0.110649	0.110649	0.015	0.201813	-0.383917	0.0530228	-0.489701	253	2493	2240	POU2F2	0.000333333	1	13
10891	1	0.324022	0.162011	0.032	0.242182	-1.10156	3.57482e-05	-4.89836	201	214	13	PPARGC1A	0.000333333	0	13
151246	0	0.164403	0.164403	0.009	0.336328	0.595067	0.000334968	2.06786	106	619	513	SGOL2	0.000333333	1	1
8029	0	0.153641	0.153641	0.027	0.241007	-0.096782	0.719852	-0.0138163	204	10497	10293	CUBN	0.000333333	1	5
11113	1	0.339751	0.169875	0.007	0.366065	0.757904	9.87967e-05	3.0356	89	396	307	CIT	0.000333333	1	1
55294	0	0.0687051	0.0687051	0.002	0.185433	0.0698358	0.406624	0.0272923	272	9171	8899	FBXW7	0.000333333	1	14
83540	1	0.435029	0.217514	0.006	0.483284	1.27521	6.90562e-07	7.85631	33	64	31	NUF2	0.024	1	6
114907	0	0.140851	0.140851	0.008	0.295352	-0.183997	0.255341	-0.109088	155	5973	5818	FBXO32	0.000333333	1	6
81624	1	0.324598	0.162299	0.077	0.180722	1.06528	0.000260458	3.81825	275	303	28	DIAPH3	0.000333333	0	19
24137	1	0.404628	0.202314	0.002	0.54604	1.21062	3.57482e-05	5.38331	12	168	156	KIF4A	0.0966667	1	4
1730	0	0.214931	0.214931	0.011	0.420965	-0.0336785	0.893126	-0.00165318	63	13012	12949	DIAPH2	0.000333333	1	2
10942	1	0.52231	0.261155	0.007	0.562764	-1.87697	0.000960764	-5.66354	9	149	140	PRSS21	0.163667	1	1
9982	1	0.385009	0.192504	0.025	0.308404	-1.76291	0.00048212	-5.8473	134	137	3	FGFBP1	0.000333333	1	11
26271	0	0.0978003	0.0978003	0.023	0.160224	0.103108	0.722883	0.0145312	302	10406	10104	FBXO5	0.000333333	1	2
55502	1	0.314154	0.157077	0.068	0.183386	0.875681	0.00132316	2.52055	273	481	208	HES6	0.000333333	0	23
8481	0	0.082611	0.082611	0.002	0.222965	0.0388227	0.741987	0.00503157	235	11919	11684	OFD1	0.000333333	1	9
6517	1	0.308625	0.154312	0.011	0.302237	-1.33686	1.69873e-05	-6.37663	141	112	-29	SLC2A4	0.000333333	0	9
221150	1	0.332826	0.166413	0.022	0.275843	1.00974	8.83119e-06	5.10322	169	192	23	SKA3	0.000333333	0	1
9768	1	0.311634	0.155817	0.009	0.318764	1.13587	7.24064e-07	6.97447	123	91	-32	KIAA0101	0.000333333	1	2
1814	0	0.116915	0.116915	0.014	0.216745	0	0	0	243	15228.5	14985.5	DRD3	0.000333333	1	1
239	0	0.0925485	0.0925485	0.003	0.233489	0	0	0	216	15228.5	15012.5	ALOX12	0.000333333	1	87
2520	0	0.164048	0.164048	0.008	0.343993	0	0	0	101	15228.5	15127.5	GAST	0.000333333	1	28
2255	0	0.124831	0.124831	0.025	0.199986	0	0	0	257	15228.5	14971.5	FGF10	0.000333333	1	54
4103	0	0.0833538	0.0833538	0.005	0.1918	0	0	0	265	15228.5	14963.5	MAGEA4	0.000333333	1	7
151648	0	0.164403	0.164403	0.005	0.378295	0	0	0	83	15228.5	15145.5	SGOL1	0.000333333	1	1
1087	0	0.181138	0.181138	0.057	0.225358	0	0	0	228	15228.5	15000.5	CEACAM7	0.000333333	1	25
54763	0	0.0744553	0.0744553	0.002	0.200953	0	0	0	255	15228.5	14973.5	ROPN1	0.000333333	1	1
7224	0	0.15325	0.15325	0.009	0.313513	0	0	0	128	15228.5	15100.5	TRPC5	0.000333333	1	3
8852	0	0.0960892	0.0960892	0.011	0.188201	0	0	0	269	15228.5	14959.5	AKAP4	0.000333333	1	4
1088	0	0.181138	0.181138	0.057	0.225358	0	0	0	228	15228.5	15000.5	CEACAM8	0.000333333	1	26
125115	0	0.0997314	0.0997314	0.012	0.191566	0	0	0	266	15228.5	14962.5	KRT40	0.000333333	1	1
887	0	0.218018	0.218018	0.002	0.588423	0	0	0	8	15228.5	15220.5	CCKBR	0.112667	1	10
8153	1	0.327222	0.163611	0.042	0.225251	-1.10352	1.4606e-05	-5.33604	230	174	-56	RND2	0.000333333	0	NA
10425	0	0.106965	0.106965	0.004	0.256496	0.0788879	0.241593	0.0486672	189	7920	7731	ARIH2	0.000333333	1	NA
23580	1	0.325838	0.162919	0.003	0.411024	-0.497807	2.22172e-06	-2.81426	71	422	351	CDC42EP4	0.000333333	1	NA
54937	1	0.316097	0.158049	0.001	0.474146	-1.74239	0.0107172	-3.43237	35	350	315	SOHLH2	0.0133333	1	NA
55713	1	0.30512	0.15256	0.042	0.210037	-0.870605	0.00116028	-2.55561	247	474	227	ZNF334	0.000333333	0	NA
57715	1	0.329338	0.164669	0.02	0.279768	-1.14947	0.000726124	-3.60817	165	322	157	SEMA4G	0.000333333	1	NA
80321	0	0.0799458	0.0799458	0.009	0.16355	0.369449	0.000422131	1.24672	298	1089	791	CEP70	0.000333333	1	NA
81628	0	0.0704676	0.0704676	0.005	0.162148	0.00209012	0.989923	9.19387e-06	300	14559	14259	TSC22D4	0.000333333	1	NA
84281	1	0.317338	0.158669	0.024	0.25701	-1.37589	1.34404e-06	-8.07867	188	60	-128	C2orf88	0.000333333	0	NA
84766	1	0.332333	0.166166	0.016	0.298415	-1.10337	0.00527857	-2.51291	151	483	332	CRACR2A	0.000333333	1	NA
84904	1	0.310665	0.155333	0.009	0.317773	0.690951	3.06721e-05	3.11844	124	387	263	ARHGEF39	0.000333333	0	NA
115572	1	0.310128	0.155064	0.05	0.201743	-1.00026	0.000877602	-3.05749	254	391	137	FAM46B	0.000333333	0	NA
221302	0	0.144109	0.144109	0.06	0.17608	-0.327379	0.142198	-0.277325	281	3733	3452	ZUFSP	0.000333333	1	NA
284403	1	0.323532	0.161766	0.014	0.299894	0.849317	0.000540218	2.77508	147	430	283	WDR62	0.000333333	1	NA
387923	1	0.338496	0.169248	0.032	0.253	-0.889448	0.000738481	-2.78545	194	426	232	SERP2	0.000333333	0	NA
541468	1	0.32803	0.164015	0.011	0.321241	-0.906054	4.25936e-05	-3.96005	118	288	170	LURAP1	0.000333333	1	NA
1295	1	0.316936	0.158468	0.052	0.203472	1.04557	0.00379764	2.5308	252	479	227	COL8A1	0.000333333	1	NA
1300	1	0.308002	0.154001	0.08	0.168925	2.05254	6.0632e-05	8.65616	289	53	-236	COL10A1	0.000333333	0	NA
3148	1	0.355991	0.177996	0.003	0.449062	0.594151	1.28829e-06	3.49954	45	338	293	HMGB2	0.00366667	1	NA
3851	1	0.34319	0.171595	0.033	0.254216	-1.68912	0.00198339	-4.56502	193	237	44	KRT4	0.000333333	1	NA
5001	0	0.107529	0.107529	0.009	0.219979	0.197432	0.052301	0.253007	239	3924	3685	ORC5	0.000333333	1	NA
5316	0	0.0984733	0.0984733	0.003	0.248436	0.063459	0.254878	0.0376735	197	8500	8303	PKNOX1	0.000333333	1	NA
5837	1	0.307079	0.15354	0.011	0.300724	-1.32946	2.53806e-05	-6.10953	144	126	-18	PYGM	0.000333333	0	NA
7447	1	0.316071	0.158036	0.099	0.158725	-1.26501	0.00319083	-3.15758	305	382	77	VSNL1	0.000333333	0	NA
8318	1	0.368284	0.184142	0.007	0.396808	1.21239	0.000121161	4.74848	76	224	148	CDC45	0.000666667	1	NA
8445	0	0.0589962	0.0589962	0.001	0.176989	0.266736	0.0790892	0.293911	280	3605	3325	DYRK2	0.000333333	1	NA
8727	1	0.339558	0.169779	0.001	0.509337	0.486453	4.39046e-06	2.60617	21	460	439	CTNNAL1	0.0646667	0	NA
9465	1	0.333933	0.166966	0.006	0.370974	-1.00213	9.75554e-05	-4.01928	87	283	196	AKAP7	0.000333333	1	NA
9943	0	0.197281	0.197281	0.068	0.230323	0.157558	0.101515	0.156529	222	5068	4846	OXSR1	0.000333333	1	NA
11339	1	0.334022	0.167011	0.003	0.421349	1.02318	7.9803e-06	5.21616	62	184	122	OIP5	0.000333333	1	NA
51001	1	0.310258	0.155129	0.002	0.418689	0.470242	2.88084e-06	2.60537	66	461	395	MTERF3	0.000666667	0	NA
54998	0	0.0756002	0.0756002	0.008	0.158527	0.00600016	0.983828	4.24861e-05	307	14410	14103	AURKAIP1	0.000333333	1	NA
55793	1	0.306079	0.153039	0.003	0.3861	-0.567828	2.34265e-05	-2.62921	81	453	372	FAM63A	0.000333333	0	NA
64105	1	0.355976	0.177988	0.021	0.298625	0.909728	0.000245939	3.28336	149	366	217	CENPK	0.000333333	0	NA
64853	1	0.31299	0.156495	0.004	0.375266	0.667961	5.20536e-06	3.5292	84	333	249	AIDA	0.000333333	0	NA
65987	1	0.307031	0.153515	0.005	0.353243	-1.20824	1.69617e-05	-5.76395	96	142	46	KCTD14	0.000333333	1	NA
79836	1	0.31503	0.157515	0.046	0.210636	-1.03046	0.000548937	-3.3598	246	355	109	LONRF3	0.000333333	0	NA
79986	1	0.303946	0.151973	0.004	0.364422	-0.799809	0.000465651	-2.66491	90	446	356	ZNF702P	0.000333333	1	NA
87769	0	0.157265	0.157265	0.007	0.33889	-0.230879	0.119061	-0.213386	104	4337	4233	GGACT	0.000333333	1	NA
115106	0	0.0598538	0.0598538	0.001	0.179561	0.139661	0.197267	0.0984529	277	6226	5949	HAUS1	0.000333333	1	NA
117245	1	0.389129	0.194565	0.006	0.432293	-1.1392	0.000227103	-4.15099	55	275	220	HRASLS5	0.000333333	1	NA
148281	1	0.316052	0.158026	0.032	0.236225	-1.07093	0.00154281	-3.01113	213	399	186	SYT6	0.000333333	1	NA
153769	1	0.31736	0.15868	0.012	0.304796	-1.12758	1.57933e-05	-5.41412	137	165	28	SH3RF2	0.000333333	1	NA
11155	1	0.366588	0.183294	0.124	0.16617	-1.12377	0.000461986	-3.7482	293	309	16	LDB3	0.000333333	0	NA
377	0	0.118415	0.118415	0.013	0.223338	0.0890141	0.283741	0.0486977	234	7918	7684	ARF3	0.000333333	1	NA
7112	0	0.106723	0.106723	0.008	0.223789	0.398827	0.00218342	1.06122	231	1269	1038	TMPO	0.000333333	1	NA
1837	0	0.177994	0.177994	0.05	0.231576	-0.311416	0.241593	-0.192117	221	4578	4357	DTNA	0.000333333	1	NA
23400	0	0.127661	0.127661	0.019	0.219737	-0.139545	0.291738	-0.0746575	240	6839	6599	ATP13A2	0.000333333	1	NA
55723	1	0.380949	0.190475	0.005	0.438288	1.02788	3.28308e-06	5.63661	52	152	100	ASF1B	0.000333333	1	NA
90441	0	0.218608	0.218608	0.051	0.282535	0.028808	0.851877	0.0020057	163	12846	12683	ZNF622	0.000333333	1	NA
1018	0	0.167536	0.167536	0.016	0.300875	-0.0252553	0.930444	-0.000790742	143	13506	13363	CDK3	0.000333333	1	NA
3710	0	0.136052	0.136052	0.045	0.183233	-0.313149	0.256476	-0.185056	274	4672	4398	ITPR3	0.000333333	1	NA
9053	0	0.213249	0.213249	0.022	0.353476	-0.288264	0.415667	-0.109902	95	5953	5858	MAP7	0.000333333	1	NA
55746	0	0.168538	0.168538	0.039	0.23746	0.157506	0.067221	0.184675	209	4679	4470	NUP133	0.000333333	1	NA
10675	1	0.313891	0.156945	0.01	0.313891	0.971623	2.96448e-05	4.39956	127	254	127	CSPG5	0.000333333	0	NA
257194	0	0.287649	0.287649	0.001	0.862946	-0.207659	0.519366	-0.0590846	1	7446	7445	NEGR1	1	1	NA
9229	1	0.333847	0.166923	0.04	0.233349	-1.57071	2.46253e-05	-7.23878	217	85	-132	DLGAP1	0.000333333	0	NA
3745	1	0.496703	0.248351	0.062	0.299911	-1.1233	0.00154445	-3.15784	146	381	235	KCNB1	0.000333333	1	NA
10566	1	0.345545	0.172772	0.027	0.271017	-0.811958	0.00038326	-2.77406	175	431	256	AKAP3	0.000333333	1	NA
785	1	0.360761	0.180381	0.018	0.314715	-0.913764	2.39617e-05	-4.22203	126	270	144	CACNB4	0.000333333	0	NA
23595	0	0.155116	0.155116	0.034	0.227791	-0.272538	0.320314	-0.134749	224	5440	5216	ORC3	0.000333333	1	NA
64785	0	0.179298	0.179298	0.02	0.304622	0.194213	0.0906004	0.202538	138.5	4432	4293.5	GINS3	0.000333333	1	NA
9088	1	0.340885	0.170443	0.003	0.430006	1.02404	8.48622e-05	4.16916	57	273	216	PKMYT1	0.000333333	1	NA
11078	0	0.0682372	0.0682372	0.003	0.172154	0.0331541	0.778569	0.00360394	286	12269	11983	TRIOBP	0.000333333	1	NA
2307	1	0.30493	0.152465	0.02	0.259033	1.2113	7.77957e-06	6.18857	187	121	-66	FOXS1	0.000333333	0	NA
11180	0	0.0948601	0.0948601	0.003	0.239321	-0.0804768	0.383787	-0.0334711	207	8740	8533	WDR6	0.000333333	1	NA
79801	1	0.356129	0.178065	0.067	0.209035	1.23112	1.73458e-06	7.09227	250	87	-163	SHCBP1	0.000333333	1	NA
255167	1	0.307989	0.153995	0.03	0.234515	-1.26303	0.000120348	-4.9505	214	207	-7	LINC01018	0.000333333	0	NA
128239	1	0.332281	0.166141	0.039	0.234081	1.15122	1.84847e-05	5.44895	215	161	-54	IQGAP3	0.000333333	0	NA
83851	1	0.317737	0.158868	0.042	0.218722	-1.18736	0.00833502	-2.46862	241	496	255	SYT16	0.000333333	0	NA
91404	0	0.132118	0.132118	0.002	0.356583	0.103018	0.533591	0.0281025	92	9129	9037	SESTD1	0.000333333	1	NA
55857	0	0.06314	0.06314	0.003	0.159294	-0.111591	0.246216	-0.0679235	303	7110	6807	KIZ	0.000333333	1	NA
80017	1	0.307895	0.153947	0.003	0.388391	-0.735065	0.000100733	-2.93793	79	407	328	C14orf159	0.000333333	1	NA
257000	1	0.307895	0.153947	0.006	0.342048	-0.869559	0.000126472	-3.38954	103	351	248	TINCR	0.000333333	1	NA
284618	1	0.31375	0.156875	0.002	0.423401	0.677528	6.66584e-05	2.82945	61	418	357	RUSC1-AS1	0.000333333	1	NA
150771	1	0.30884	0.15442	0.07	0.17834	-0.905654	0.00179285	-2.48734	279	489	210	ITPRIPL1	0.000333333	0	NA
389114	1	0.305701	0.15285	0.015	0.278785	-0.939526	0.000660275	-2.98795	166	401	235	ZNF662	0.000333333	0	NA
160777	1	0.304301	0.152151	0.067	0.178613	-1.88467	1.82177e-06	-10.8171	278	23	-255	CCDC60	0.000333333	0	NA
126526	0	0.154423	0.154423	0.001	0.46327	0.0268683	0.841221	0.00201753	38	12839	12801	C19orf47	0.0103333	1	NA
89857	0	0.200486	0.200486	0.048	0.264392	0.403281	0.108495	0.389001	181	2984	2803	KLHL6	0.000333333	1	NA
115426	0	0.0948328	0.0948328	0.018	0.165457	-0.026183	0.879529	-0.0014597	294	13096	12802	UHRF2	0.000333333	1	NA
90381	1	0.338594	0.169297	0.013	0.319304	0.883511	1.85535e-05	4.1804	122	272	150	TICRR	0.000333333	1	NA
54102	1	0.3366	0.1683	0.014	0.312007	-0.857046	0.000120648	-3.35832	129	357	228	CLIC6	0.000333333	1	NA
9816	0	0.111855	0.111855	0.006	0.248524	0.227467	0.105163	0.222494	196	4235	4039	URB2	0.000333333	1	NA
84529	0	0.108865	0.108865	0.006	0.241882	-0.203271	0.229326	-0.130001	202	5529	5327	C15orf41	0.000333333	1	NA
339855	1	0.389623	0.194812	0.106	0.189882	-1.70445	8.02387e-07	-10.3897	268	28	-240	KY	0.000333333	1	NA
65010	0	0.202072	0.202072	0.007	0.435445	-0.0341333	0.896837	-0.00161404	53	13033	12980	SLC26A6	0.000333333	1	NA
222663	1	0.327965	0.163982	0.014	0.304002	-0.951348	0.00137307	-2.72305	140	439	299	SCUBE3	0.000333333	1	NA
81610	1	0.316524	0.158262	0.013	0.298491	1.17038	3.05218e-05	5.28471	150	181	31	FAM83D	0.000333333	1	NA
56992	1	0.331043	0.165521	0.068	0.193245	1.30794	1.5464e-05	6.29208	263	115	-148	KIF15	0.000333333	0	NA
126393	1	0.405857	0.202929	0.033	0.300636	-0.913329	0.0018925	-2.48696	145	490	345	HSPB6	0.000333333	1	NA
65266	1	0.425561	0.212781	0.052	0.27321	-1.09667	0.000255803	-3.93936	173	292	119	WNK4	0.000333333	1	NA
64151	1	0.32399	0.161995	0.009	0.331402	1.04722	6.86953e-05	4.35964	112	256	144	NCAPG	0.000333333	0	NA
6583	1	0.318713	0.159356	0.058	0.197056	-0.962966	9.76205e-05	-3.86193	260	301	41	SLC22A4	0.000333333	0	NA
26064	1	0.313701	0.15685	0.006	0.348498	0.663786	1.04174e-06	3.97093	98	286	188	RAI14	0.000333333	0	NA
85300	1	0.310977	0.155489	0.095	0.158952	-1.39238	3.65789e-05	-6.17768	304	122	-182	ATCAY	0.000333333	0	NA
11227	1	0.405819	0.20291	0.023	0.332421	-1.3051	0.00203699	-3.51203	110	336	226	GALNT5	0.000333333	1	NA
9248	0	0.159418	0.159418	0.09	0.166713	0	0	0	291	15228.5	14937.5	GPR50	0.000333333	1	NA
29947	0	0.0849642	0.0849642	0.009	0.173816	0	0	0	282	15228.5	14946.5	DNMT3L	0.000333333	1	NA
116369	0	0.123305	0.123305	0.003	0.311084	0	0	0	130	15228.5	15098.5	SLC26A8	0.000333333	1	NA
8294	0	0.132612	0.132612	0.011	0.259734	0	0	0	185	15228.5	15043.5	HIST1H4I	0.000333333	1	NA
51224	0	0.0796612	0.0796612	0.001	0.238984	0	0	0	208	15228.5	15020.5	TCEB3B	0.000333333	1	NA
93107	0	0.173846	0.173846	0.062	0.209938	0	0	0	248.5	15228.5	14980	KCNG4	0.000333333	1	NA
9607	0	0.181138	0.181138	0.057	0.225358	0	0	0	228	15228.5	15000.5	CARTPT	0.000333333	1	NA
162333	0	0.156245	0.156245	0.02	0.265455	0	0	0	180	15228.5	15048.5	MARCH10	0.000333333	1	NA
375686	0	0.128588	0.128588	0.003	0.324411	0	0	0	115	15228.5	15113.5	SPATC1	0.000333333	1	NA
169522	0	0.173846	0.173846	0.062	0.209938	0	0	0	248.5	15228.5	14980	KCNV2	0.000333333	1	NA
84651	0	0.272284	0.272284	0.059	0.334677	0	0	0	108	15228.5	15120.5	SPINK7	0.000333333	1	NA
932	0	0.167536	0.167536	0.01	0.335072	0	0	0	107	15228.5	15121.5	MS4A3	0.000333333	1	NA

## Sheet: NCBI
gene_id	X0	Xs	S	p	Sp	LIMMA_l2fc	LIMMA_adj_p_value	LIMMA_lfcp	rank_Sp	rank_LIMMA	dr_LIMMA_Sp	symbol	p_nr	conn_subnets	N_citations
55	1	0.309112	0.154556	0.003	0.389926	-1.2169	0.000957969	-3.67339	83	315	232	ACPP	0.000333333	0	1362
332	1	0.340395	0.170197	0.004	0.408123	0.950775	0.00032043	3.32226	66	361	295	BIRC5	0.000333333	1	589
563	1	0.334862	0.167431	0.003	0.422409	-1.47571	0.000172075	-5.55498	52	156	104	AZGP1	0.000333333	1	39
701	1	0.376495	0.188247	0.006	0.418257	0.818892	0.000957825	2.472	55	494	439	BUB1B	0.001	1	20
890	1	0.362142	0.181071	0.002	0.488705	1.00148	1.51057e-05	4.82802	18	222	204	CCNA2	0.0363333	1	239
898	1	0.34864	0.17432	0.002	0.470485	0.704279	1.65511e-05	3.36728	25	354	329	CCNE1	0.000333333	1	25
983	1	0.441657	0.220829	0.002	0.59601	1.21817	1.13542e-06	7.24185	1	83	82	CDK1	1	1	380
990	1	0.359393	0.179696	0.006	0.399258	0.723118	0.000245939	2.60986	75	459	384	CDC6	0.000333333	1	56
991	1	0.383882	0.191941	0.004	0.460263	1.04188	2.77118e-05	4.7482	31	225	194	CDC20	0.00366667	1	20
1058	1	0.37738	0.18869	0.007	0.406609	1.54837	6.53009e-07	9.57682	67	39	-28	CENPA	0.000333333	1	2
1062	1	0.393121	0.196561	0.001	0.589682	1.03061	1.22851e-05	5.06093	2	199	197	CENPE	1	1	4
1063	1	0.335475	0.167737	0.006	0.372687	1.18554	8.72503e-06	5.99792	99	130	31	CENPF	0.000333333	1	10
1128	1	0.314503	0.157252	0.003	0.396727	-1.0843	5.90338e-07	-6.75401	78	99	21	CHRM1	0.000333333	0	2
1164	1	0.35381	0.176905	0.001	0.530715	0.653701	0.000121886	2.55861	7	472	465	CKS2	0.260667	1	16
1789	1	0.344946	0.172473	0.003	0.435128	0.89614	5.44424e-06	4.71734	42	227	185	DNMT3B	0.000666667	1	73
1825	1	0.314833	0.157416	0.003	0.397143	-1.4238	5.32207e-05	-6.08519	77	128	51	DSC3	0.000333333	1	8
1869	1	0.370403	0.185201	0.005	0.426154	0.872468	5.44424e-06	4.59273	50	235	185	E2F1	0.000666667	1	305
2053	1	0.309874	0.154937	0.002	0.41817	-0.719031	1.13732e-05	-3.55497	56	330	274	EPHX2	0.000666667	0	7
2146	1	0.348518	0.174259	0.002	0.470319	0.678432	5.73588e-05	2.8775	26	412	386	EZH2	0.000333333	1	395
2305	1	0.334119	0.16706	0.005	0.384409	0.921458	1.62595e-05	4.41276	90	253	163	FOXM1	0.000333333	1	85
3925	1	0.330097	0.165048	0.002	0.445461	0.680319	1.79789e-06	3.9086	40	296	256	STMN1	0.000666667	1	49
4001	1	0.347575	0.173787	0.006	0.386129	0.881689	2.01378e-06	5.02209	87	204	117	LMNB1	0.000333333	1	14
4045	1	0.425098	0.212549	0.013	0.40088	-1.1167	0.000312168	-3.9147	72	294	222	LSAMP	0.000333333	1	2
4085	1	0.340946	0.170473	0.002	0.460102	0.609061	6.14424e-05	2.56508	32	468	436	MAD2L1	0.00366667	1	15
4494	1	0.308767	0.154384	0.002	0.416677	-1.14681	0.00577067	-2.56745	58	466	408	MT1F	0.000333333	0	7
4756	1	0.339639	0.16982	0.005	0.39076	-0.632552	1.62595e-05	-3.02922	81	397	316	NEO1	0.000333333	0	18
5023	1	0.557569	0.278785	0.027	0.437312	-1.1573	0.000617228	-3.71441	41	313	272	P2RX1	0.000666667	1	9
5347	1	0.404006	0.202003	0.002	0.5452	1.07626	1.91142e-05	5.07847	5	196	191	PLK1	0.723333	1	118
5802	1	0.317356	0.158678	0.003	0.400325	-0.485034	1.09716e-06	-2.89067	73	411	338	PTPRS	0.000333333	0	1
6571	1	0.306607	0.153303	0.001	0.45991	-2.00468	9.43882e-05	-8.06899	33	61	28	SLC18A2	0.00233333	0	2
6778	1	0.322361	0.161181	0.002	0.435021	-0.515507	1.42454e-06	-3.01382	43	398	355	STAT6	0.000666667	0	20
6790	1	0.373981	0.186991	0.001	0.560972	0.85284	3.00049e-06	4.71007	3	228	225	AURKA	1	1	95
7083	1	0.357718	0.178859	0.005	0.41156	0.793465	0.000109709	3.14193	64	384	320	TK1	0.000333333	1	188
8406	1	0.317674	0.158837	0.002	0.428697	-0.954979	4.77999e-05	-4.12606	48	278	230	SRPX	0.000333333	1	1
8560	1	0.361959	0.18098	0.006	0.402109	0.701445	0.000269811	2.50342	71	486	415	DEGS1	0.000333333	0	12
8842	1	0.427069	0.213534	0.004	0.512043	-1.64973	0.00082577	-5.08635	13	194	181	PROM1	0.097	1	335
9055	1	0.387807	0.193903	0.002	0.523339	0.867625	4.8637e-07	5.47735	10	160	150	PRC1	0.246333	1	1
9133	1	0.3357	0.16785	0.001	0.503549	0.76361	0.000575221	2.47422	15	491	476	CCNB2	0.0873333	1	17
9212	1	0.381699	0.19085	0.004	0.457646	1.06903	6.21463e-05	4.49695	35	246	211	AURKB	0.00266667	1	38
9232	1	0.346402	0.173201	0.002	0.467464	1.06242	1.3628e-05	5.16927	27	187	160	PTTG1	0.000333333	1	51
9319	1	0.352596	0.176298	0.002	0.475822	0.766975	6.72239e-06	3.96716	20	287	267	TRIP13	0.00666667	1	1
9493	1	0.343935	0.171968	0.002	0.464136	1.1907	5.3247e-07	7.47008	29	76	47	KIF23	0.000333333	1	6
9700	1	0.342052	0.171026	0.001	0.513077	1.31001	4.6845e-06	6.98149	12	90	78	ESPL1	0.156333	1	6
9787	1	0.320926	0.160463	0.003	0.404828	1.29771	7.69698e-05	5.33836	68	173	105	DLGAP5	0.000333333	1	6
10051	1	0.340543	0.170271	0.001	0.510814	0.712331	2.89756e-06	3.94486	14	291	277	SMC4	0.102	1	2
10112	1	0.322064	0.161032	0.002	0.434621	1.32075	8.23864e-06	6.71489	44	102	58	KIF20A	0.000666667	1	1
10460	1	0.321128	0.160564	0.004	0.385023	0.90121	9.70528e-07	5.41897	88	164	76	TACC3	0.000333333	1	2
11113	1	0.316882	0.158441	0.003	0.399728	0.757904	9.87967e-05	3.0356	74	396	322	CIT	0.000333333	1	1
11170	1	0.323671	0.161836	0.004	0.388072	-0.868147	0.00031827	-3.03609	85	395	310	FAM107A	0.000333333	1	1
22953	1	0.637318	0.318659	0.027	0.49986	-1.30783	0.000531464	-4.28252	16	266	250	P2RX2	0.048	1	8
22974	1	0.331446	0.165723	0.005	0.381333	1.21009	1.10844e-06	7.20645	92	86	-6	TPX2	0.000333333	1	4
22981	1	0.345518	0.172759	0.002	0.466271	-0.77719	0.000273205	-2.76952	28	433	405	NINL	0.000666667	1	5
23594	1	0.340292	0.170146	0.003	0.429257	1.09626	1.78777e-08	8.49349	47	55	8	ORC6	0.000666667	1	1
24137	1	0.335011	0.167505	0.002	0.452092	1.21062	3.57482e-05	5.38331	39	168	129	KIF4A	0.000666667	1	4
25788	1	0.31611	0.158055	0.003	0.398754	0.692058	2.72249e-05	3.15927	76	380	304	RAD54B	0.000333333	0	3
29127	1	0.364638	0.182319	0.001	0.546957	0.631124	4.72655e-05	2.7299	4	438	434	RACGAP1	0.661	1	3
29128	1	0.327227	0.163613	0.003	0.412777	1.00605	0.000128748	3.91381	60	295	235	UHRF1	0.000333333	1	5
50506	1	0.319197	0.159598	0.002	0.430751	-1.49158	0.000341954	-5.16987	46	186	140	DUOX2	0.000666667	0	2
50863	1	0.428748	0.214374	0.013	0.404322	1.09779	0.00442903	2.58387	69	463	394	NTM	0.000333333	1	3
51203	1	0.327622	0.163811	0.005	0.376934	1.14907	3.17563e-06	6.31778	97	114	17	NUSAP1	0.000333333	1	9
55165	1	0.350253	0.175127	0.001	0.52538	1.08199	3.37785e-05	4.83797	9	220	211	CEP55	0.258	1	6
55388	1	0.343333	0.171666	0.002	0.463322	1.16775	0.000108722	4.62858	30	232	202	MCM10	0.001	1	1
83540	1	0.405927	0.202964	0.004	0.486695	1.27521	6.90562e-07	7.85631	19	64	45	NUF2	0.0136667	1	6
54821	1	0.313932	0.156966	0.004	0.376396	0.769413	0.000183596	2.87463	98	414	316	ERCC6L	0.000333333	1	1
64800	1	0.305115	0.152558	0.003	0.384884	-0.666458	1.10967e-05	-3.30217	89	363	274	EFCAB6	0.000333333	0	1
8534	1	0.304828	0.152414	0.001	0.457242	0.670005	0.000108722	2.65569	36	449	413	CHST1	0.00133333	0	1
259266	1	0.321367	0.160683	0.002	0.43368	1.16359	0.000279029	4.13581	45	277	232	ASPM	0.000666667	1	1
92304	1	0.366639	0.18332	0.005	0.421824	-1.79141	8.94118e-05	-7.25271	53	82	29	SCGB3A1	0.000333333	1	6
92211	1	0.427927	0.213963	0.006	0.475394	-0.870218	0.00136703	-2.4925	21	488	467	CDHR1	0.00266667	1	1
53905	1	0.362763	0.181382	0.002	0.489544	-1.66758	7.77336e-07	-10.1879	17	31	14	DUOX1	0.0193333	1	2
5024	0	0.257569	0.257569	0.027	0.404032	0	0	0	70	16146.5	16076.5	P2RX3	0.000333333	1	9
7173	0	0.140541	0.140541	0.002	0.379317	0	0	0	94	16146.5	16052.5	TPO	0.000333333	1	9
477	1	0.309218	0.154609	0.003	0.39006	-1.17649	0.000505634	-3.87792	82	299	217	ATP1A2	0.000333333	0	NA
1135	1	0.355428	0.177714	0.008	0.37265	-1.09613	0.000273834	-3.90499	100	297	197	CHRNA2	0.000333333	0	NA
3148	1	0.316051	0.158025	0.004	0.378935	0.594151	1.28829e-06	3.49954	95	338	243	HMGB2	0.000333333	0	NA
8153	1	0.329741	0.16487	0.005	0.379372	-1.10352	1.4606e-05	-5.33604	93	174	81	RND2	0.000333333	1	NA
8727	1	0.315835	0.157917	0.001	0.473752	0.486453	4.39046e-06	2.60617	23	460	437	CTNNAL1	0.000333333	0	NA
9088	1	0.326442	0.163221	0.003	0.411787	1.02404	8.48622e-05	4.16916	63	273	210	PKMYT1	0.000333333	1	NA
23397	1	0.354865	0.177433	0.001	0.532298	1.22126	2.85397e-05	5.55008	6	157	151	NCAPH	0.459333	1	NA
23580	1	0.308949	0.154475	0.003	0.389721	-0.497807	2.22172e-06	-2.81426	84	422	338	CDC42EP4	0.000333333	0	NA
26064	1	0.308786	0.154393	0.002	0.416702	0.663786	1.04174e-06	3.97093	57	286	229	RAI14	0.000666667	0	NA
26499	1	0.305568	0.152784	0.001	0.458352	-0.592926	5.72115e-05	-2.5155	34	482	448	PLEK2	0.00166667	0	NA
51001	1	0.311208	0.155604	0.002	0.419971	0.470242	2.88084e-06	2.60537	54	461	407	MTERF3	0.000333333	0	NA
55793	1	0.305686	0.152843	0.002	0.412519	-0.567828	2.34265e-05	-2.62921	61	453	392	FAM63A	0.000333333	0	NA
55924	1	0.305228	0.152614	0.002	0.4119	-0.684247	1.85071e-05	-3.23831	62	372	310	FAM212B	0.000333333	0	NA
56605	1	0.328672	0.164336	0.005	0.378142	0.686177	0.000198086	2.54101	96	476	380	ERO1B	0.000333333	0	NA
57657	1	0.352707	0.176353	0.001	0.52906	0.589993	2.33595e-05	2.73257	8	437	429	HCN3	0.183333	0	NA
64853	1	0.310156	0.155078	0.003	0.391243	0.667961	5.20536e-06	3.5292	79	333	254	AIDA	0.000333333	0	NA
84842	1	0.339365	0.169682	0.003	0.428088	-1.16925	0.000761421	-3.64615	49	318	269	HPDL	0.000333333	1	NA
116028	1	0.314449	0.157225	0.002	0.424344	0.730929	1.69656e-05	3.48685	51	341	290	RMI2	0.000333333	0	NA
64151	1	0.344746	0.172373	0.001	0.517119	1.04722	6.86953e-05	4.35964	11	256	245	NCAPG	0.186	1	NA
140597	1	0.315857	0.157929	0.001	0.473786	-0.865716	0.00139053	-2.47319	22	492	470	TCEAL2	0.000333333	1	NA
80017	1	0.30463	0.152315	0.001	0.456945	-0.735065	0.000100733	-2.93793	37	407	370	C14orf159	0.001	0	NA
90381	1	0.306611	0.153306	0.002	0.413767	0.883511	1.85535e-05	4.1804	59	272	213	TICRR	0.000333333	0	NA
63874	1	0.315673	0.157836	0.001	0.473509	0.469782	1.33123e-06	2.76032	24	434	410	ABHD4	0.000333333	1	NA
63876	1	0.322654	0.161327	0.004	0.386852	-0.832938	0.00100727	-2.49619	86	487	401	PKNOX2	0.000333333	0	NA
29980	1	0.303998	0.151999	0.002	0.410241	0.599551	3.45757e-09	5.07294	65	198	133	DONSON	0.000333333	0	NA
257000	1	0.303604	0.151802	0.001	0.455406	-0.869559	0.000126472	-3.38954	38	351	313	TINCR	0.000666667	0	NA
284618	1	0.304204	0.152102	0.003	0.383735	0.677528	6.66584e-05	2.82945	91	418	327	RUSC1-AS1	0.000333333	0	NA
8685	0	0.169966	0.169966	0.005	0.391096	0	0	0	80	16146.5	16066.5	MARCO	0.000333333	1	NA

## Sheet: STRING
gene_id	X0	Xs	S	p	Sp	LIMMA_l2fc	LIMMA_adj_p_value	LIMMA_lfcp	rank_Sp	rank_LIMMA	dr_LIMMA_Sp	symbol	p_nr	conn_subnets	N_citations
18	1	0.326686	0.163343	0.014	0.302817	-0.80111	4.38369e-05	-3.49136	131	339	208	ABAT	0.000333333	0	3
332	1	0.420643	0.210322	0.004	0.504339	0.950775	0.00032043	3.32226	24	361	337	BIRC5	0.0126667	1	589
633	1	0.319113	0.159556	0.02	0.271081	0.792687	0.00020399	2.92532	156	409	253	BGN	0.000333333	1	11
699	1	0.427602	0.213801	0.005	0.491963	1.21447	4.10069e-05	5.32806	28	176	148	BUB1	0.005	1	19
701	1	0.412322	0.206161	0.005	0.474383	0.818892	0.000957825	2.472	38	494	456	BUB1B	0.0123333	1	20
890	1	0.379847	0.189924	0.002	0.512598	1.00148	1.51057e-05	4.82802	21	222	201	CCNA2	0.0133333	1	239
891	0	0.125362	0.125362	0.009	0.256461	0.57296	0.00032043	2.00208	174	639	465	CCNB1	0.000666667	1	284
898	1	0.368404	0.184202	0.002	0.497156	0.704279	1.65511e-05	3.36728	26	354	328	CCNE1	0.00333333	1	25
983	1	0.473483	0.236741	0.002	0.638958	1.21817	1.13542e-06	7.24185	1	83	82	CDK1	1	1	380
991	1	0.428805	0.214403	0.004	0.514125	1.04188	2.77118e-05	4.7482	20	225	205	CDC20	0.008	1	20
995	1	0.357453	0.178726	0.003	0.450905	1.201	3.37055e-05	5.37122	50	170	120	CDC25C	0.000666667	1	138
1017	0	0.107593	0.107593	0.004	0.258003	0.219177	0.0302597	0.33296	172	3324	3152	CDK2	0.000666667	1	391
1033	1	0.355843	0.177921	0.003	0.448874	1.23668	6.90562e-07	7.61892	52	71	19	CDKN3	0.000666667	1	12
1058	1	0.406605	0.203303	0.005	0.467805	1.54837	6.53009e-07	9.57682	43	39	-4	CENPA	0.003	1	2
1062	1	0.407557	0.203778	0.004	0.488648	1.03061	1.22851e-05	5.06093	31	199	168	CENPE	0.00866667	1	4
1063	1	0.403997	0.201999	0.006	0.44881	1.18554	8.72503e-06	5.99792	54	130	76	CENPF	0.000666667	1	10
1128	1	0.347693	0.173847	0.01	0.347693	-1.0843	5.90338e-07	-6.75401	101	99	-2	CHRM1	0.000333333	1	2
1164	1	0.342779	0.171389	0.001	0.514168	0.653701	0.000121886	2.55861	19	472	453	CKS2	0.00466667	1	16
1277	1	0.386458	0.193229	0.042	0.266028	1.14518	1.12413e-06	6.81289	160	97	-63	COL1A1	0.000333333	1	16
1281	1	0.379249	0.189625	0.028	0.294457	0.865542	0.000138603	3.33946	139	358	219	COL3A1	0.000333333	1	1
1288	1	0.363827	0.181914	0.039	0.256304	-1.44827	8.98354e-07	-8.75702	175	50	-125	COL4A6	0.000666667	1	2
1290	1	0.36839	0.184195	0.025	0.295091	0.986337	1.90997e-05	4.6545	138	231	93	COL5A2	0.000333333	1	1
1789	1	0.335493	0.167747	0.007	0.361478	0.89614	5.44424e-06	4.71734	96	227	131	DNMT3B	0.000333333	1	73
1869	1	0.368752	0.184376	0.003	0.465159	0.872468	5.44424e-06	4.59273	44	235	191	E2F1	0.00266667	1	305
2146	1	0.35246	0.17623	0.003	0.444608	0.678432	5.73588e-05	2.8775	57	412	355	EZH2	0.000666667	1	395
2149	1	0.340049	0.170024	0.011	0.333011	0.819915	0.000459976	2.73627	110	436	326	F2R	0.000333333	1	53
2175	1	0.335034	0.167517	0.005	0.385462	0.798559	0.000287602	2.82786	84	420	336	FANCA	0.000333333	1	9
2191	1	0.315025	0.157512	0.014	0.292008	1.37362	2.23908e-05	6.38722	141	111	-30	FAP	0.000333333	0	31
2305	1	0.378006	0.189003	0.006	0.419936	0.921458	1.62595e-05	4.41276	70	253	183	FOXM1	0.000333333	1	85
2651	1	0.3444	0.1722	0.017	0.304717	-0.804945	0.00032043	-2.81269	128	423	295	GCNT2	0.000333333	0	21
3161	1	0.349464	0.174732	0.012	0.335628	1.1119	0.000138094	4.29176	106	264	158	HMMR	0.000333333	1	39
3619	0	0.122277	0.122277	0.004	0.293213	0.237194	0.175736	0.179115	140	4755	4615	INCENP	0.000333333	1	1
3832	0	0.152938	0.152938	0.02	0.259837	0.661916	0.00122935	1.92639	168	682	514	KIF11	0.000666667	1	10
3833	1	0.336132	0.168066	0.003	0.42401	1.04462	1.17311e-06	6.19531	69	120	51	KIFC1	0.000333333	1	3
3838	1	0.348472	0.174236	0.003	0.439576	0.635093	2.5248e-06	3.5551	60	329	269	KPNA2	0.000666667	1	11
4001	1	0.331359	0.165679	0.009	0.33894	0.881689	2.01378e-06	5.02209	104	204	100	LMNB1	0.000333333	1	14
4148	1	0.376054	0.188027	0.019	0.323641	1.11976	1.3628e-05	5.44829	116	162	46	MATN3	0.000333333	1	1
4605	1	0.358572	0.179286	0.005	0.412543	1.17991	3.14817e-05	5.3119	75	177	102	MYBL2	0.000333333	1	9
4751	1	0.359355	0.179677	0.002	0.484944	1.45745	2.79238e-06	8.09469	32	59	27	NEK2	0.006	1	4
4756	1	0.32176	0.16088	0.006	0.357451	-0.632552	1.62595e-05	-3.02922	97	397	300	NEO1	0.000333333	0	18
5268	1	0.337526	0.168763	0.003	0.425768	-1.43916	0.000120546	-5.63985	67	151	84	SERPINB5	0.000333333	1	239
5347	1	0.467516	0.233758	0.002	0.630906	1.07626	1.91142e-05	5.07847	2	196	194	PLK1	1	1	118
5502	1	0.321886	0.160943	0.01	0.321886	-1.42249	0.000266098	-5.08534	118	195	77	PPP1R1A	0.000333333	1	48
5802	1	0.326891	0.163446	0.003	0.412353	-0.485034	1.09716e-06	-2.89067	76	411	335	PTPRS	0.000333333	1	1
5885	0	0.106269	0.106269	0.003	0.268104	0.42612	0.000491471	1.40982	158	963	805	RAD21	0.000333333	1	2
5905	0	0.0957685	0.0957685	0.002	0.258476	0.0881903	0.600669	0.0195222	170	9870	9700	RANGAP1	0.000666667	1	4
6304	1	0.319739	0.159869	0.001	0.479608	-0.786584	6.21463e-05	-3.30883	34	362	328	SATB1	0.00333333	1	23
6517	1	0.336211	0.168105	0.028	0.261041	-1.33686	1.69873e-05	-6.37663	165	112	-53	SLC2A4	0.000666667	1	9
6678	1	0.339141	0.16957	0.019	0.291872	0.809453	3.51739e-05	3.60513	142	323	181	SPARC	0.000333333	1	100
6778	1	0.347686	0.173843	0.002	0.469197	-0.515507	1.42454e-06	-3.01382	41	398	357	STAT6	0.00266667	1	20
6790	1	0.4365	0.21825	0.002	0.58905	0.85284	3.00049e-06	4.71007	5	228	223	AURKA	0.606	1	95
7083	1	0.340599	0.1703	0.003	0.429646	0.793465	0.000109709	3.14193	64	384	320	TK1	0.000333333	1	188
7153	1	0.371243	0.185621	0.004	0.445109	1.24964	3.41772e-05	5.58122	55	155	100	TOP2A	0.000666667	1	85
7157	0	0.132526	0.132526	0.009	0.271116	-0.325012	0.0264004	-0.512996	155	2401	2246	TP53	0.000333333	1	2075
7316	0	0.204148	0.204148	0.018	0.356182	0.116048	0.313816	0.0584097	99	7475	7376	UBC	0.000333333	1	79
8438	1	0.316982	0.158491	0.012	0.304433	1.03862	1.8244e-05	4.92191	129	210	81	RAD54L	0.000333333	0	5
8537	1	0.307032	0.153516	0.022	0.254465	-0.897393	0.00013015	-3.48687	177	340	163	BCAS1	0.000666667	0	2
8560	1	0.314428	0.157214	0.023	0.257559	0.701445	0.000269811	2.50342	173	486	313	DEGS1	0.000666667	1	12
9055	1	0.417279	0.208639	0.002	0.563111	0.867625	4.8637e-07	5.47735	6	160	154	PRC1	0.189	1	1
9133	1	0.399813	0.199906	0.002	0.539541	0.76361	0.000575221	2.47422	13	491	478	CCNB2	0.0716667	1	17
9134	1	0.355387	0.177693	0.002	0.479589	1.14924	5.01472e-07	7.23991	35	84	49	CCNE2	0.00166667	1	34
9156	1	0.325465	0.162732	0.015	0.296809	1.35195	2.60076e-06	7.55053	137	74	-63	EXO1	0.000333333	0	4
9212	1	0.474458	0.237229	0.003	0.598501	1.06903	6.21463e-05	4.49695	4	246	242	AURKB	0.504667	1	38
9232	1	0.348689	0.174344	0.003	0.43985	1.06242	1.3628e-05	5.16927	59	187	128	PTTG1	0.000666667	1	51
9319	1	0.328492	0.164246	0.005	0.377936	0.766975	6.72239e-06	3.96716	90	287	197	TRIP13	0.000333333	1	1
9493	1	0.412278	0.206139	0.002	0.556362	1.1907	5.3247e-07	7.47008	10	76	66	KIF23	0.203667	1	6
9700	1	0.409677	0.204839	0.004	0.491191	1.31001	4.6845e-06	6.98149	29	90	61	ESPL1	0.00733333	1	6
9735	0	0.11955	0.11955	0.002	0.322662	0.424353	0.00604823	0.941373	117	1419	1302	KNTC1	0.000333333	1	1
9787	1	0.344248	0.172124	0.004	0.412743	1.29771	7.69698e-05	5.33836	74	173	99	DLGAP5	0.000333333	1	6
9793	0	0.114409	0.114409	0.003	0.288639	0.276392	0.0206172	0.465933	146	2595	2449	CKAP5	0.000333333	1	2
9833	1	0.367557	0.183778	0.001	0.551335	1.20547	1.74549e-05	5.73572	11	143	132	MELK	0.0963333	1	6
9837	1	0.327067	0.163533	0.009	0.33455	0.781567	1.33123e-06	4.59229	107	236	129	GINS1	0.000333333	1	1
10024	1	0.311667	0.155834	0.009	0.318798	1.36077	4.06021e-07	8.69732	120	52	-68	TROAP	0.000333333	0	1
10051	1	0.372028	0.186014	0.002	0.502046	0.712331	2.89756e-06	3.94486	25	291	266	SMC4	0.006	1	2
10103	1	0.328935	0.164467	0.022	0.272618	-0.903728	0.000245939	-3.26171	153	367	214	TSPAN1	0.000333333	0	6
10112	1	0.381189	0.190595	0.002	0.514409	1.32075	8.23864e-06	6.71489	18	102	84	KIF20A	0.00833333	1	1
10460	1	0.346948	0.173474	0.002	0.468202	0.90121	9.70528e-07	5.41897	42	164	122	TACC3	0.00166667	1	2
10615	1	0.352305	0.176153	0.003	0.444412	0.995388	8.18424e-07	6.05895	58	129	71	SPAG5	0.000666667	1	1
10735	0	0.101576	0.101576	0.003	0.256263	0.16524	0.241312	0.102023	176	6142	5966	STAG2	0.001	1	4
11004	1	0.413767	0.206884	0.006	0.459664	0.95966	2.23908e-05	4.46235	47	249	202	KIF2C	0.00133333	1	4
11065	1	0.3558	0.1779	0.003	0.448821	1.48612	3.2226e-07	9.64759	53	38	-15	UBE2C	0.000666667	1	44
11113	1	0.407495	0.203747	0.002	0.549908	0.757904	9.87967e-05	3.0356	12	396	384	CIT	0.0606667	1	1
22974	1	0.39848	0.19924	0.013	0.375778	1.21009	1.10844e-06	7.20645	93	86	-7	TPX2	0.000333333	1	4
22981	1	0.344384	0.172192	0.001	0.516576	-0.77719	0.000273205	-2.76952	17	433	416	NINL	0.007	1	5
23244	0	0.108382	0.108382	0.004	0.259893	0.0499161	0.746621	0.00633435	167	11634	11467	PDS5A	0.000666667	1	1
23332	0	0.124905	0.124905	0.002	0.337115	-0.0467784	0.777086	-0.00512368	105	11890	11785	CLASP1	0.000333333	1	1
23421	0	0.104632	0.104632	0.003	0.263973	-0.042369	0.835854	-0.00329926	162	12372	12210	ITGB3BP	0.000666667	1	1
23551	1	0.330867	0.165434	0.005	0.380668	-0.720627	0.000169938	-2.71656	89	441	352	RASD2	0.000333333	1	1
23594	1	0.340126	0.170063	0.003	0.429048	1.09626	1.78777e-08	8.49349	65	55	-10	ORC6	0.000333333	1	1
23650	1	0.305239	0.152619	0.007	0.32888	-1.59826	8.65753e-05	-6.4931	112	109	-3	TRIM29	0.000333333	1	7
24137	1	0.379588	0.189794	0.002	0.512249	1.21062	3.57482e-05	5.38331	22	168	146	KIF4A	0.0113333	1	4
25788	1	0.32038	0.16019	0.002	0.432347	0.692058	2.72249e-05	3.15927	63	380	317	RAD54B	0.000333333	0	3
29089	1	0.328421	0.16421	0.005	0.377853	0.913022	1.58727e-06	5.29493	91	179	88	UBE2T	0.000333333	1	7
29127	1	0.363775	0.181887	0.002	0.490909	0.631124	4.72655e-05	2.7299	30	438	408	RACGAP1	0.00633333	1	3
51512	1	0.331526	0.165763	0.007	0.357203	1.07548	3.05218e-05	4.85621	98	217	119	GTSE1	0.000333333	1	1
51573	0	0.0979801	0.0979801	0.002	0.264445	-0.0354975	0.693733	-0.00563727	161	11771	11610	GDE1	0.000333333	1	1
53905	1	0.362572	0.181286	0.017	0.320795	-1.66758	7.77336e-07	-10.1879	119	31	-88	DUOX1	0.000333333	1	2
54443	1	0.345154	0.172577	0.015	0.314765	1.16514	4.84188e-05	5.02757	123	201	78	ANLN	0.000333333	1	4
54821	1	0.398862	0.199431	0.004	0.478223	0.769413	0.000183596	2.87463	36	414	378	ERCC6L	0.00233333	1	1
54829	1	0.340384	0.170192	0.015	0.310415	1.53207	3.2226e-07	9.94588	126	34	-92	ASPN	0.000333333	1	2
55143	1	0.414327	0.207164	0.002	0.559128	0.753768	4.35164e-05	3.28744	8	365	357	CDCA8	0.157	1	2
55165	1	0.35027	0.175135	0.002	0.472684	1.08199	3.37785e-05	4.83797	40	220	180	CEP55	0.00533333	1	6
55355	1	0.34521	0.172605	0.009	0.353108	1.14108	3.37785e-05	5.10219	100	193	93	HJURP	0.000333333	1	1
55872	1	0.31461	0.157305	0.007	0.338977	1.3615	8.25506e-06	6.92087	103	93	-10	PBK	0.000333333	1	18
64800	1	0.307976	0.153988	0.002	0.415609	-0.666458	1.10967e-05	-3.30217	71	363	292	EFCAB6	0.000333333	0	1
79370	1	0.344634	0.172317	0.001	0.516952	-0.914864	0.000764152	-2.85147	16	415	399	BCL2L14	0.0113333	1	1
83540	1	0.412342	0.206171	0.005	0.474405	1.27521	6.90562e-07	7.85631	37	64	27	NUF2	0.00566667	1	6
84733	1	0.342678	0.171339	0.002	0.462439	1.06639	5.44424e-06	5.61352	45	154	109	CBX2	0.002	1	201
91522	1	0.370057	0.185029	0.022	0.306699	-1.40787	2.83285e-06	-7.81052	127	67	-60	COL23A1	0.000333333	1	4
113130	1	0.404083	0.202042	0.004	0.484484	0.854086	2.72046e-05	3.89921	33	298	265	CDCA5	0.00833333	1	6
121601	1	0.381515	0.190757	0.012	0.366411	-1.16779	0.000337544	-4.05418	95	280	185	ANO4	0.000333333	1	1
157313	1	0.323603	0.161801	0.003	0.408205	0.843463	0.000818655	2.60369	80	462	382	CDCA2	0.000333333	1	1
157570	1	0.338694	0.169347	0.006	0.376263	1.14006	0.000134313	4.41417	92	251	159	ESCO2	0.000333333	1	4
221150	1	0.375145	0.187572	0.003	0.473222	1.00974	8.83119e-06	5.10322	39	192	153	SKA3	0.0106667	1	1
259266	1	0.378474	0.189237	0.002	0.510745	1.16359	0.000279029	4.13581	23	277	254	ASPM	0.00566667	1	1
374393	1	0.302443	0.151222	0.007	0.325868	1.0267	0.000132182	3.98238	115	285	170	FAM111B	0.000333333	1	1
6795	0	0.121292	0.121292	0.002	0.327363	0	0	0	114	15961.5	15847.5	AURKC	0.000333333	1	2
785	1	0.321172	0.160586	0.023	0.263083	-0.913764	2.39617e-05	-4.22203	163	270	107	CACNB4	0.000666667	0	NA
827	1	0.359224	0.179612	0.003	0.453139	-1.43708	0.000319072	-5.02418	48	203	155	CAPN6	0.00133333	1	NA
1135	1	0.325636	0.162818	0.017	0.288115	-1.09613	0.000273834	-3.90499	147	297	150	CHRNA2	0.000333333	0	NA
5837	1	0.338946	0.169473	0.019	0.291705	-1.32946	2.53806e-05	-6.10953	143	126	-17	PYGM	0.000333333	1	NA
7447	1	0.367731	0.183865	0.01	0.367731	-1.26501	0.00319083	-3.15758	94	382	288	VSNL1	0.000333333	1	NA
7978	0	0.0956606	0.0956606	0.002	0.258185	0.187812	0.0387657	0.265107	171	3821	3650	MTERF1	0.000666667	1	NA
8318	1	0.365971	0.182986	0.006	0.406566	1.21239	0.000121161	4.74848	82	224	142	CDC45	0.000333333	1	NA
8727	1	0.306737	0.153369	0.001	0.460106	0.486453	4.39046e-06	2.60617	46	460	414	CTNNAL1	0.001	1	NA
9088	1	0.358708	0.179354	0.003	0.452489	1.02404	8.48622e-05	4.16916	49	273	224	PKMYT1	0.001	1	NA
9126	0	0.117632	0.117632	0.002	0.317485	0.180076	0.219244	0.118683	122	5773	5651	SMC3	0.000333333	1	NA
9183	0	0.115174	0.115174	0.002	0.310852	0.0334918	0.814621	0.00298226	125	12475	12350	ZW10	0.000333333	1	NA
9928	1	0.365532	0.182766	0.002	0.493279	1.28127	3.3916e-05	5.72677	27	144	117	KIF14	0.00233333	1	NA
10045	1	0.310414	0.155207	0.009	0.317516	-0.781201	1.47856e-05	-3.77333	121	307	186	SH2D3A	0.000333333	0	NA
10566	1	0.39175	0.195875	0.011	0.383642	-0.811958	0.00038326	-2.77406	86	431	345	AKAP3	0.000333333	1	NA
10721	1	0.310584	0.155292	0.014	0.287891	1.17984	2.05426e-05	5.5303	148	158	10	POLQ	0.000333333	0	NA
11339	1	0.341365	0.170683	0.011	0.3343	1.02318	7.9803e-06	5.21616	108	184	76	OIP5	0.000333333	1	NA
23122	0	0.114524	0.114524	0.003	0.288929	0.0475332	0.772733	0.00532232	145	11851	11706	CLASP2	0.000333333	1	NA
23397	1	0.374199	0.187099	0.001	0.561298	1.22126	2.85397e-05	5.55008	7	157	150	NCAPH	0.183333	1	NA
23580	1	0.303115	0.151557	0.002	0.409049	-0.497807	2.22172e-06	-2.81426	78	422	344	CDC42EP4	0.000333333	0	NA
23582	0	0.134848	0.134848	0.012	0.259019	-0.0899366	0.303823	-0.0465313	169	8018	7849	CCNDBP1	0.000666667	1	NA
29980	1	0.304799	0.152399	0.003	0.384485	0.599551	3.45757e-09	5.07294	85	198	113	DONSON	0.000333333	0	NA
51001	1	0.402598	0.201299	0.001	0.603898	0.470242	2.88084e-06	2.60537	3	461	458	MTERF3	0.331667	1	NA
55612	1	0.370261	0.18513	0.017	0.327598	-1.02793	0.000201289	-3.7994	113	304	191	FERMT1	0.000333333	1	NA
55700	0	0.086654	0.086654	0.001	0.259962	-0.0109648	0.947048	-0.000259076	166	13994	13828	MAP7D1	0.000666667	1	NA
55713	1	0.347197	0.173598	0.012	0.333451	-0.870605	0.00116028	-2.55561	109	474	365	ZNF334	0.000333333	1	NA
55723	1	0.326117	0.163058	0.014	0.302289	1.02788	3.28308e-06	5.63661	132	152	20	ASF1B	0.000333333	1	NA
55793	1	0.307374	0.153687	0.002	0.414796	-0.567828	2.34265e-05	-2.62921	72	453	381	FAM63A	0.000333333	1	NA
56605	1	0.351929	0.175965	0.001	0.527894	0.686177	0.000198086	2.54101	14	476	462	ERO1B	0.0276667	1	NA
56992	1	0.356232	0.178116	0.003	0.449365	1.30794	1.5464e-05	6.29208	51	115	64	KIF15	0.000666667	1	NA
57405	1	0.338551	0.169276	0.009	0.346297	1.21378	5.90811e-06	6.34629	102	113	11	SPC25	0.000333333	1	NA
57535	1	0.328203	0.164102	0.021	0.275327	-0.992933	0.000441211	-3.33164	152	359	207	KIAA1324	0.000333333	0	NA
57657	1	0.30269	0.151345	0.002	0.408475	0.589993	2.33595e-05	2.73257	79	437	358	HCN3	0.000333333	0	NA
59353	1	0.315228	0.157614	0.002	0.425396	-1.28079	2.53806e-05	-5.88587	68	135	67	TMEM35	0.000333333	0	NA
63874	1	0.329728	0.164864	0.002	0.444963	0.469782	1.33123e-06	2.76032	56	434	378	ABHD4	0.000666667	1	NA
63876	1	0.346139	0.173069	0.021	0.290372	-0.832938	0.00100727	-2.49619	144	487	343	PKNOX2	0.000333333	0	NA
64151	1	0.38422	0.19211	0.002	0.518499	1.04722	6.86953e-05	4.35964	15	256	241	NCAPG	0.02	1	NA
64714	1	0.341321	0.17066	0.004	0.409233	1.58994	0.00545397	3.59848	77	326	249	PDIA2	0.000333333	1	NA
79003	0	0.11831	0.11831	0.005	0.272235	-0.0259385	0.832405	-0.00206641	154	12820	12666	MIS12	0.000333333	1	NA
79650	0	0.149639	0.149639	0.018	0.26108	-0.054449	0.670855	-0.00943989	164	11094	10930	USB1	0.000666667	1	NA
79801	1	0.328285	0.164142	0.003	0.414111	1.23112	1.73458e-06	7.09227	73	87	14	SHCBP1	0.000333333	1	NA
80017	1	0.313953	0.156976	0.01	0.313953	-0.735065	0.000100733	-2.93793	124	407	283	C14orf159	0.000333333	0	NA
80298	0	0.162708	0.162708	0.002	0.439145	0.25897	0.00917902	0.527574	61	2344	2283	MTERF2	0.000666667	1	NA
81565	0	0.105758	0.105758	0.003	0.266816	-0.0383767	0.734829	-0.00513534	159	11888	11729	NDEL1	0.000333333	1	NA
81610	1	0.302443	0.151222	0.002	0.408143	1.17038	3.05218e-05	5.28471	81	181	100	FAM83D	0.000333333	1	NA
81930	1	0.413663	0.206831	0.002	0.558232	0.848667	0.00019257	3.15315	9	383	374	KIF18A	0.183667	1	NA
84766	1	0.338427	0.169214	0.005	0.389366	-1.10337	0.00527857	-2.51291	83	483	400	CRACR2A	0.000333333	0	NA
90381	1	0.34795	0.173975	0.018	0.303539	0.883511	1.85535e-05	4.1804	130	272	142	TICRR	0.000333333	1	NA
116028	1	0.316358	0.158179	0.002	0.42692	0.730929	1.69656e-05	3.48685	66	341	275	RMI2	0.000333333	0	NA
128239	1	0.324635	0.162317	0.014	0.300915	1.15122	1.84847e-05	5.44895	133	161	28	IQGAP3	0.000333333	1	NA
128344	1	0.305528	0.152764	0.007	0.329191	-0.706618	0.000196293	-2.6195	111	456	345	PIFO	0.000333333	0	NA
132671	1	0.30346	0.15173	0.003	0.382796	-1.04757	2.37885e-05	-4.84356	87	218	131	SPATA18	0.000333333	1	NA
144455	1	0.329458	0.164729	0.015	0.30045	1.0925	0.000237675	3.95924	134	289	155	E2F7	0.000333333	1	NA
153769	1	0.303858	0.151929	0.011	0.297569	-1.12758	1.57933e-05	-5.41412	135	165	30	SH3RF2	0.000333333	0	NA
162494	1	0.310397	0.155199	0.014	0.287718	-0.786864	0.000528442	-2.57855	149	464	315	RHBDL3	0.000333333	0	NA
284403	1	0.347648	0.173824	0.003	0.438537	0.849317	0.000540218	2.77508	62	430	368	WDR62	0.000666667	1	NA
387923	1	0.304703	0.152351	0.015	0.277875	-0.889448	0.000738481	-2.78545	151	426	275	SERP2	0.000333333	0	NA
246213	0	0.14115	0.14115	0.002	0.38096	0	0	0	88	15961.5	15873.5	SLC17A8	0.000333333	1	NA
348487	0	0.148617	0.148617	0.01	0.297233	0	0	0	136	15961.5	15825.5	FAM131C	0.000333333	1	NA
2491	0	0.111002	0.111002	0.003	0.280045	0	0	0	150	15961.5	15811.5	CENPI	0.000333333	1	NA
84692	0	0.137113	0.137113	0.011	0.26855	0	0	0	157	15961.5	15804.5	CCDC54	0.000333333	1	NA

## Sheet: Legend
gene_id	NCBI Entrez Genene identifier
X0	top 500 differentially expressed genes
Xs	network smoothed value
S
p
Sp
LIMMA_l2fc	limma log2 FC
LIMMA_adj_p_value	limma adjsted p value
LIMMA_lfcp	limma lfcp
rank_Sp	ranking by Sp
rank_LIMMA	ranking by limma
dr_LIMMA_Sp	ranking by limma - ranking by Sp
symbol	gene symbol
p_nr	network resampling p value
conn_subnets	whether the gene is part of a connected components
N_citations	co-occurrence of gene and PRAD in the scientific literature
