# Supplementary material for: Network diffusion-based analysis of high-throughput data for the detection of differentially enriched modules
Source: Sci Rep. 2016 Oct 12;6:34841. doi: 10.1038/srep34841 (PMC5059623; doi:10.1038/srep34841)
Supplement: Supplementary Data S3 [file srep34841-s4.xls]

## Sheet: all_pathways_p0_005.csv
bs_id	gs_size	pval_SM_fp60	pval_SM_ghiassan	pval_SM_ncbi	pval_SM_string	pval_SM_vidal	pval_GE_fp60	pval_GE_ghiassan	pval_GE_ncbi	pval_GE_string	pval_GE_vidal	pval_df	pval_lfcp	call_SM_fp60	call_SM_ghiassan	call_SM_ncbi	call_SM_string	call_SM_vidal	call_GE_fp60	call_GE_ghiassan	call_GE_ncbi	call_GE_string	call_GE_vidal	call_df	call_lfcp	occ_all	occ_SM	occ_GE	community_id	source_acc	name	Superpathway
781977	287	0.006	0.002	0.003	0.001	0.046	0.001	0.001	0.001	0.001	0.001	0.018	0.002	0	1	1	1	0	1	1	1	1	1	0	1	9	3	5	12	GO:1901988	negative regulation of cell cycle phase transition	Cell cycle, checkpoints
1183584	283	0.002	0.005	0.002	0.001	0.011	0.001	0.001	0.001	0.001	0.001	0.053	0.001	1	0	1	1	0	1	1	1	1	1	0	1	9	3	5	38	REACT_355474	RHO GTPase Effectors
777516	299	0.04	0.005	0.002	0.001	0.07	0.001	0.001	0.001	0.001	0.001	0.083	0.001	0	0	1	1	0	1	1	1	1	1	0	1	8	2	5	11	GO:0044772	mitotic cell cycle phase transition	Cell cycle, DNA replication
486616	258	0.006	0.005	0.001	0.001	0.04	0.001	0.001	0.001	0.001	0.001	0.011	0.001	0	0	1	1	0	1	1	1	1	1	0	1	8	2	5	12	GO:0000075	cell cycle checkpoint	Cell cycle, checkpoints
105739	125	0.027	0.005	0.001	0.001	0.036	0.001	0.001	0.001	0.001	0.002	0.01	0.004	0	0	1	1	0	1	1	1	1	1	0	1	8	2	5	12	REACT_1538	Cell Cycle Checkpoints	Cell cycle, checkpoints
105750	51	0.004	0.009	0.003	0.004	0.064	0.001	0.002	0.001	0.002	0.011	0.017	0.004	1	0	1	1	0	1	1	1	1	0	0	1	8	3	4	12	REACT_828	G2/M Checkpoints	Cell cycle, checkpoints
198811	100	0.016	0.01	0.001	0.002	0.019	0.001	0.001	0.001	0.001	0.001	0.031	0.002	0	0	1	1	0	1	1	1	1	1	0	1	8	2	5	0	WP179	Cell cycle
495777	252	0.016	0.002	0.001	0.001	0.083	0.001	0.006	0.003	0.001	0.002	0.016	0.001	0	1	1	1	0	1	0	1	1	1	0	1	8	3	4	64	GO:0015631	tubulin binding
105812	296	0.282	0.293	0.229	0.002	0.394	0.001	0.001	0.001	0.001	0.001	0.51	0.001	0	0	0	1	0	1	1	1	1	1	0	1	7	1	5	21	REACT_910	M Phase	mitosis
486797	239	0.307	0.347	0.229	0.002	0.377	0.001	0.001	0.001	0.001	0.001	0.39	0.001	0	0	0	1	0	1	1	1	1	1	0	1	7	1	5	21	GO:0000279	M phase	mitosis
486627	235	0.298	0.353	0.231	0.002	0.376	0.001	0.001	0.001	0.001	0.001	0.479	0.001	0	0	0	1	0	1	1	1	1	1	0	1	7	1	5	21	GO:0000087	mitotic M phase	mitosis
730317	173	0.228	0.103	0.059	0.001	0.324	0.001	0.001	0.001	0.001	0.001	0.184	0.001	0	0	0	1	0	1	1	1	1	1	0	1	7	1	5	21	REACT_150314	Mitotic Metaphase and Anaphase	mitosis
105818	172	0.219	0.083	0.043	0.001	0.29	0.001	0.001	0.001	0.001	0.001	0.155	0.001	0	0	0	1	0	1	1	1	1	1	0	1	7	1	5	21	REACT_1275	Mitotic Anaphase	mitosis
486630	161	0.246	0.098	0.045	0.001	0.298	0.001	0.001	0.001	0.001	0.001	0.178	0.001	0	0	0	1	0	1	1	1	1	1	0	1	7	1	5	21	GO:0000090	mitotic anaphase	mitosis
730318	161	0.222	0.097	0.045	0.001	0.273	0.001	0.001	0.001	0.001	0.001	0.203	0.002	0	0	0	1	0	1	1	1	1	1	0	1	7	1	5	21	REACT_150471	Separation of Sister Chromatids	mitosis
105815	108	0.147	0.193	0.102	0.001	0.309	0.001	0.001	0.001	0.001	0.001	0.273	0.001	0	0	0	1	0	1	1	1	1	1	0	1	7	1	5	21	REACT_682	Mitotic Prometaphase	mitosis
486754	100	0.188	0.266	0.14	0.001	0.32	0.001	0.001	0.001	0.001	0.001	0.303	0.001	0	0	0	1	0	1	1	1	1	1	0	1	7	1	5	21	GO:0000236	mitotic prometaphase	mitosis
730315	100	0.12	0.132	0.058	0.001	0.314	0.001	0.001	0.001	0.001	0.001	0.131	0.001	0	0	0	1	0	1	1	1	1	1	0	1	7	1	5	21	REACT_150425	Resolution of Sister Chromatid Cohesion	mitosis
994751	225	0.077	0.107	0.077	0.001	0.385	0.001	0.001	0.001	0.001	0.001	0.327	0.001	0	0	0	1	0	1	1	1	1	1	0	1	7	1	5	8	GO:0098687	chromosomal region	condensed chromosome
487068	167	0.05	0.109	0.041	0.001	0.282	0.001	0.001	0.001	0.001	0.001	0.16	0.001	0	0	0	1	0	1	1	1	1	1	0	1	7	1	5	8	GO:0000775	chromosome, centromeric region	condensed chromosome
487069	116	0.068	0.121	0.078	0.001	0.27	0.001	0.001	0.001	0.001	0.001	0.158	0.001	0	0	0	1	0	1	1	1	1	1	0	1	7	1	5	8	GO:0000776	kinetochore	condensed chromosome
487072	99	0.014	0.025	0.022	0.001	0.177	0.001	0.001	0.001	0.001	0.001	0.019	0.001	0	0	0	1	0	1	1	1	1	1	0	1	7	1	5	8	GO:0000779	condensed chromosome, centromeric region	condensed chromosome
487070	92	0.017	0.038	0.029	0.001	0.18	0.001	0.001	0.001	0.001	0.001	0.024	0.001	0	0	0	1	0	1	1	1	1	1	0	1	7	1	5	8	GO:0000777	condensed chromosome kinetochore	condensed chromosome
486626	142	0.188	0.123	0.065	0.001	0.242	0.001	0.001	0.002	0.001	0.004	0.327	0.002	0	0	0	1	0	1	1	1	1	1	0	1	7	1	5	11	GO:0000086	G2/M transition of mitotic cell cycle	Cell cycle, DNA replication
463	124	0.032	0.042	0.01	0.002	0.085	0.001	0.001	0.001	0.001	0.001	0.072	0.002	0	0	0	1	0	1	1	1	1	1	0	1	7	1	5	18	ko04110	Cell cycle
1183594	114	0.043	0.026	0.013	0.001	0.083	0.001	0.001	0.001	0.001	0.001	0.034	0.002	0	0	0	1	0	1	1	1	1	1	0	1	7	1	5	38	REACT_355252	RHO GTPases Activate Formins
512186	266	0.324	0.337	0.25	0.046	0.218	0.001	0.001	0.001	0.001	0.001	0.459	0.001	0	0	0	0	0	1	1	1	1	1	0	1	6	0	5	15	GO:0051302	regulation of cell division	regulation of mitosis
512655	157	0.145	0.188	0.122	0.006	0.125	0.001	0.001	0.001	0.001	0.001	0.17	0.001	0	0	0	0	0	1	1	1	1	1	0	1	6	0	5	15	GO:0051783	regulation of nuclear division	regulation of mitosis
491907	131	0.175	0.268	0.119	0.031	0.114	0.001	0.001	0.001	0.001	0.001	0.186	0.001	0	0	0	0	0	1	1	1	1	1	0	1	6	0	5	15	GO:0007088	regulation of mitotic nuclear division	regulation of mitosis
512653	130	0.292	0.168	0.12	0.059	0.197	0.002	0.001	0.001	0.001	0.001	0.142	0.003	0	0	0	0	0	1	1	1	1	1	0	1	6	0	5	15	GO:0051781	positive regulation of cell division	regulation of mitosis
512833	67	0.272	0.318	0.248	0.093	0.269	0.001	0.001	0.001	0.001	0.004	0.406	0.002	0	0	0	0	0	1	1	1	1	1	0	1	6	0	5	15	GO:0051983	regulation of chromosome segregation	regulation of mitosis
487140	96	0.141	0.168	0.114	0.04	0.196	0.004	0.004	0.002	0.001	0.002	0.279	0.003	0	0	0	0	0	1	1	1	1	1	0	1	6	0	5	16	GO:0000910	cytokinesis	cytokinesis
486751	186	0.135	0.266	0.232	0.006	0.355	0.001	0.001	0.001	0.001	0.001	0.281	0.001	0	0	0	0	0	1	1	1	1	1	0	1	6	0	5	8	GO:0000793	condensed chromosome	condensed chromosome
516029	248	0.609	0.821	0.831	0.632	0.424	0.001	0.001	0.001	0.001	0.001	0.758	0.002	0	0	0	0	0	1	1	1	1	1	0	1	6	0	5	56	GO:0071103	DNA conformation change	Chromatin remodeling
486611	204	0.262	0.267	0.161	0.067	0.468	0.001	0.001	0.001	0.001	0.001	0.315	0.001	0	0	0	0	0	1	1	1	1	1	0	1	6	0	5	56	GO:0007059	chromosome segregation	Chromatin remodeling
491276	188	0.941	0.013	0.008	0.028	0.896	0.001	0.001	0.001	0.001	0.001	0.035	0.001	0	0	0	0	0	1	1	1	1	1	0	1	6	0	5	56	GO:0006323	DNA packaging	Chromatin remodeling
487109	85	0.355	0.499	0.424	0.184	0.466	0.001	0.001	0.001	0.001	0.001	0.462	0.001	0	0	0	0	0	1	1	1	1	1	0	1	6	0	5	56	GO:0000819	sister chromatid segregation	Chromatin remodeling
486613	77	0.332	0.485	0.394	0.159	0.407	0.001	0.001	0.001	0.001	0.001	0.409	0.001	0	0	0	0	0	1	1	1	1	1	0	1	6	0	5	56	GO:0000070	mitotic sister chromatid segregation	Chromatin remodeling
160941	135	0.038	0.015	0.006	0.001	0.075	0.001	0.001	0.001	0.001	0.001	0.176	0.01	0	0	0	1	0	1	1	1	1	1	0	0	6	1	5	11	REACT_21267	Mitotic G1-G1/S phases	Cell cycle, DNA replication
160942	117	0.072	0.03	0.031	0.001	0.306	0.001	0.001	0.001	0.001	0.006	0.11	0.001	0	0	0	1	0	1	1	1	1	0	0	1	6	1	4	11	REACT_21391	Mitotic G2-G2/M phases	Cell cycle, DNA replication
105801	115	0.067	0.025	0.026	0.001	0.265	0.001	0.001	0.002	0.001	0.012	0.082	0.002	0	0	0	1	0	1	1	1	1	0	0	1	6	1	4	11	REACT_2203	G2/M Transition	Cell cycle, DNA replication
105769	109	0.042	0.006	0.007	0.002	0.04	0.001	0.001	0.001	0.001	0.001	0.09	0.009	0	0	0	1	0	1	1	1	1	1	0	0	6	1	5	11	REACT_1783	G1/S Transition	Cell cycle, DNA replication
138007	44	0.12	0.107	0.1	0.007	0.31	0.001	0.001	0.002	0.001	0.004	0.085	0.002	0	0	0	0	0	1	1	1	1	1	0	1	6	0	5	0	plk1_pathway	PLK1 signaling events
138080	39	0.347	0.571	0.414	0.274	0.295	0.002	0.002	0.001	0.001	0.003	0.593	0.003	0	0	0	0	0	1	1	1	1	1	0	1	6	0	5	0	aurora_b_pathway	Aurora B signaling
499839	125	0.128	0.25	0.278	0.082	0.489	0.001	0.001	0.002	0.001	0.001	0.277	0.001	0	0	0	0	0	1	1	1	1	1	0	1	6	0	5	0	GO:0030496	midbody
490883	136	0.032	0.022	0.063	0.003	0.038	0.001	0.011	0.004	0.001	0.003	0.065	0.004	0	0	0	1	0	1	0	1	1	1	0	1	6	1	4	13	GO:0005875	microtubule associated complex
487149	119	0.169	0.214	0.248	0.086	0.496	0.001	0.002	0.002	0.001	0.001	0.369	0.001	0	0	0	0	0	1	1	1	1	1	0	1	6	0	5	14	GO:0000922	spindle pole
490844	287	0.054	0.105	0.108	0.013	0.372	0.001	0.001	0.001	0.001	0.001	0.318	0.001	0	0	0	0	0	1	1	1	1	1	0	1	6	0	5	14	GO:0005819	spindle
576262	266	0.03	0.002	0.005	0.002	0.256	0.023	0.002	0.002	0.014	0.001	0.092	0.001	0	1	0	1	0	0	1	1	0	1	0	1	6	2	3	52	REACT_118779	Extracellular matrix organization
491876	97	0.17	0.073	0.118	0.027	0.176	0.001	0.001	0.002	0.001	0.001	0.202	0.001	0	0	0	0	0	1	1	1	1	1	0	1	6	0	5	58	GO:0007051	spindle organization
491877	52	0.278	0.332	0.325	0.222	0.517	0.001	0.001	0.001	0.002	0.004	0.398	0.001	0	0	0	0	0	1	1	1	1	1	0	1	6	0	5	58	GO:0007052	mitotic spindle organization
494703	279	0.095	0.072	0.043	0.086	0.156	0.001	0.002	0.001	0.001	0.002	0.142	0.044	0	0	0	0	0	1	1	1	1	1	0	0	5	0	5	15	GO:0010639	negative regulation of organelle organization	regulation of mitosis
512654	72	0.558	0.669	0.661	0.233	0.481	0.001	0.001	0.001	0.001	0.001	0.258	0.011	0	0	0	0	0	1	1	1	1	1	0	0	5	0	5	15	GO:0051782	negative regulation of cell division	regulation of mitosis
781979	221	0.17	0.124	0.087	0.035	0.288	0.001	0.001	0.001	0.001	0.004	0.265	0.014	0	0	0	0	0	1	1	1	1	1	0	0	5	0	5	21	GO:1901990	regulation of mitotic cell cycle phase transition	mitosis
489284	171	0.503	0.658	0.812	0.581	0.273	0.001	0.001	0.002	0.003	0.001	0.755	0.062	0	0	0	0	0	1	1	1	1	1	0	0	5	0	5	56	GO:0006333	chromatin assembly or disassembly	Chromatin remodeling
512205	162	0.253	0.208	0.196	0.079	0.607	0.001	0.001	0.001	0.001	0.004	0.22	0.008	0	0	0	0	0	1	1	1	1	1	0	0	5	0	5	56	GO:0051321	meiotic cell cycle	Chromatin remodeling
514935	161	0.676	0.922	0.926	0.782	0.819	0.001	0.001	0.002	0.002	0.001	0.008	0.012	0	0	0	0	0	1	1	1	1	1	0	0	5	0	5	56	GO:0065004	protein-DNA complex assembly	Chromatin remodeling
500748	151	0.679	0.87	0.913	0.74	0.728	0.001	0.001	0.002	0.003	0.002	0.747	0.051	0	0	0	0	0	1	1	1	1	1	0	0	5	0	5	56	GO:0031497	chromatin assembly	Chromatin remodeling
503710	48	0.145	0.44	0.549	0.032	0.338	0.003	0.002	0.004	0.001	0.004	0.583	0.007	0	0	0	0	0	1	1	1	1	1	0	0	5	0	5	56	GO:0034508	centromere complex assembly	Chromatin remodeling
486610	210	0.145	0.2	0.096	0.09	0.076	0.001	0.001	0.002	0.001	0.003	0.249	0.005	0	0	0	0	0	1	1	1	1	1	0	0	5	0	5	11	GO:0006260	DNA replication	Cell cycle, DNA replication
486622	172	0.093	0.025	0.011	0.007	0.183	0.001	0.001	0.002	0.001	0.002	0.132	0.009	0	0	0	0	0	1	1	1	1	1	0	0	5	0	5	11	GO:0000082	G1/S transition of mitotic cell cycle	Cell cycle, DNA replication
508237	224	0.08	0.046	0.094	0.002	0.209	0.001	0.002	0.001	0.001	0.024	0.137	0.034	0	0	0	1	0	1	1	1	1	0	0	0	5	1	4	12	GO:0045930	negative regulation of mitotic cell cycle	Cell cycle, checkpoints
491912	168	0.091	0.034	0.046	0.002	0.192	0.002	0.004	0.001	0.001	0.038	0.081	0.06	0	0	0	1	0	1	1	1	1	0	0	0	5	1	4	12	GO:0007093	mitotic cell cycle checkpoint	Cell cycle, checkpoints
512209	148	0.191	0.101	0.031	0.002	0.375	0.001	0.002	0.001	0.001	0.008	0.362	0.026	0	0	0	1	0	1	1	1	1	0	0	0	5	1	4	12	GO:0051325	interphase	Cell cycle, checkpoints
517247	131	0.019	0.002	0.001	0.001	0.023	0.053	0.152	0.031	0.001	0.379	0.001	0.678	0	1	1	1	0	0	0	0	1	0	1	0	5	3	1	12	GO:0072331	signal transduction by p53 class mediator	Cell cycle, checkpoints
512213	131	0.096	0.044	0.01	0.001	0.232	0.001	0.003	0.001	0.001	0.011	0.195	0.08	0	0	0	1	0	1	1	1	1	0	0	0	5	1	4	12	GO:0051329	mitotic interphase	Cell cycle, checkpoints
105782	124	0.097	0.039	0.015	0.002	0.155	0.001	0.003	0.001	0.001	0.005	0.176	0.031	0	0	0	1	0	1	1	1	1	0	0	0	5	1	4	12	REACT_899	S Phase	Cell cycle, checkpoints
465	68	0.047	0.047	0.008	0.003	0.116	0.005	0.003	0.001	0.003	0.004	0.017	0.031	0	0	0	1	0	0	1	1	1	1	0	0	5	1	4	0	ko04115	p53 signaling pathway
198805	68	0.04	0.064	0.016	0.001	0.085	0.001	0.001	0.001	0.001	0.011	0.038	0.014	0	0	0	1	0	1	1	1	1	0	0	0	5	1	4	0	WP45	G1 to S cell cycle control
711360	193	0.011	0.008	0.008	0.002	0.072	0.001	0.001	0.001	0.003	0.019	0.113	0.231	0	0	0	1	0	1	1	1	1	0	0	0	5	1	4	0	WP2377	Integrated Pancreatic Cancer Pathway
137934	73	0.092	0.111	0.06	0.03	0.174	0.001	0.001	0.001	0.002	0.033	0.445	0.004	0	0	0	0	0	1	1	1	1	0	0	1	5	0	4	0	e2f_pathway	E2F transcription factor network
920977	87	0.058	0.156	0.091	0.031	0.289	0.001	0.001	0.001	0.001	0.007	0.166	0.004	0	0	0	0	0	1	1	1	1	0	0	1	5	0	4	0	WP2446	RB in Cancer
490884	56	0.564	0.592	0.742	0.166	0.136	0.003	0.004	0.003	0.001	0.023	0.151	0.001	0	0	0	0	0	1	1	1	1	0	0	1	5	0	4	14	GO:0005876	spindle microtubule
502108	139	0.126	0.052	0.023	0.012	0.372	0.001	0.005	0.001	0.001	0.001	0.084	0.001	0	0	0	0	0	1	0	1	1	1	0	1	5	0	4	23	GO:0032886	regulation of microtubule-based process
515439	115	0.085	0.04	0.02	0.007	0.41	0.001	0.011	0.002	0.001	0.001	0.067	0.002	0	0	0	0	0	1	0	1	1	1	0	1	5	0	4	23	GO:0070507	regulation of microtubule cytoskeleton organization
487269	85	0.001	0.003	0.002	0.001	0.012	0.305	0.387	0.301	0.465	0.575	0.004	0.642	1	1	1	1	0	0	0	0	0	0	1	0	5	4	0	29	GO:0001046	core promoter sequence-specific DNA binding
512012	244	0.001	0.002	0.002	0.001	0.001	0.046	0.018	0.009	0.018	0.163	0.008	0.066	1	1	1	1	1	0	0	0	0	0	0	0	5	5	0	35	GO:0051098	regulation of binding
512121	59	0.308	0.146	0.198	0.068	0.359	0.003	0.007	0.004	0.002	0.004	0.286	0.001	0	0	0	0	0	1	0	1	1	1	0	1	5	0	4	58	GO:0051225	spindle assembly
905991	186	0.312	0.358	0.265	0.03	0.398	0.003	0.001	0.001	0.001	0.002	0.545	0.084	0	0	0	0	0	1	1	1	1	1	0	0	5	0	5	60	REACT_169274	Cellular Senescence
1039916	282	0.141	0.035	0.016	0.006	0.124	0.001	0.001	0.001	0.001	0.019	0.206	0.22	0	0	0	0	0	1	1	1	1	0	0	0	4	0	4	15	GO:1903362	regulation of cellular protein catabolic process	regulation of mitosis
989115	267	0.142	0.047	0.02	0.007	0.122	0.001	0.001	0.001	0.001	0.019	0.226	0.203	0	0	0	0	0	1	1	1	1	0	0	0	4	0	4	15	GO:1903050	regulation of proteolysis involved in cellular protein catabolic process	regulation of mitosis
492814	204	0.11	0.089	0.017	0.013	0.056	0.003	0.001	0.001	0.001	0.022	0.197	0.072	0	0	0	0	0	1	1	1	1	0	0	0	4	0	4	15	GO:0061136	regulation of proteasomal protein catabolic process	regulation of mitosis
502265	203	0.123	0.196	0.084	0.013	0.117	0.001	0.001	0.001	0.001	0.015	0.25	0.024	0	0	0	0	0	1	1	1	1	0	0	0	4	0	4	15	GO:0033044	regulation of chromosome organization	regulation of mitosis
500589	170	0.223	0.237	0.149	0.034	0.227	0.002	0.004	0.001	0.001	0.028	0.111	0.08	0	0	0	0	0	1	1	1	1	0	0	0	4	0	4	15	GO:0031330	negative regulation of cellular catabolic process	regulation of mitosis
501666	132	0.09	0.122	0.032	0.017	0.082	0.002	0.001	0.001	0.001	0.007	0.199	0.026	0	0	0	0	0	1	1	1	1	0	0	0	4	0	4	15	GO:0032434	regulation of proteasomal ubiquitin-dependent protein catabolic process	regulation of mitosis
755357	92	0.578	0.693	0.541	0.297	0.578	0.003	0.001	0.003	0.001	0.022	0.185	0.048	0	0	0	0	0	1	1	1	1	0	0	0	4	0	4	15	GO:2001251	negative regulation of chromosome organization	regulation of mitosis
501667	58	0.464	0.597	0.467	0.129	0.368	0.002	0.002	0.001	0.001	0.008	0.625	0.024	0	0	0	0	0	1	1	1	1	0	0	0	4	0	4	15	GO:0032435	negative regulation of proteasomal ubiquitin-dependent protein catabolic process	regulation of mitosis
512656	58	0.413	0.483	0.473	0.141	0.364	0.001	0.001	0.002	0.002	0.005	0.511	0.037	0	0	0	0	0	1	1	1	1	0	0	0	4	0	4	15	GO:0051784	negative regulation of nuclear division	regulation of mitosis
808770	49	0.294	0.358	0.291	0.138	0.242	0.001	0.002	0.001	0.001	0.016	0.358	0.01	0	0	0	0	0	1	1	1	1	0	0	0	4	0	4	15	GO:1902099	regulation of metaphase/anaphase transition of cell cycle	regulation of mitosis
508160	48	0.5	0.653	0.577	0.213	0.415	0.001	0.002	0.003	0.001	0.005	0.603	0.022	0	0	0	0	0	1	1	1	1	0	0	0	4	0	4	15	GO:0045839	negative regulation of mitotic nuclear division	regulation of mitosis
499513	47	0.307	0.349	0.296	0.137	0.241	0.001	0.002	0.001	0.001	0.013	0.361	0.01	0	0	0	0	0	1	1	1	1	0	0	0	4	0	4	15	GO:0030071	regulation of mitotic metaphase/anaphase transition	regulation of mitosis
502266	46	0.402	0.542	0.435	0.18	0.325	0.001	0.001	0.001	0.001	0.017	0.504	0.012	0	0	0	0	0	1	1	1	1	0	0	0	4	0	4	15	GO:0033045	regulation of sister chromatid segregation	regulation of mitosis
508161	46	0.157	0.149	0.072	0.05	0.052	0.016	0.003	0.001	0.002	0.042	0.046	0.002	0	0	0	0	0	0	1	1	1	0	0	1	4	0	3	15	GO:0045840	positive regulation of mitotic nuclear division	regulation of mitosis
495030	45	0.418	0.545	0.43	0.181	0.326	0.001	0.001	0.001	0.001	0.017	0.496	0.014	0	0	0	0	0	1	1	1	1	0	0	0	4	0	4	15	GO:0010965	regulation of mitotic sister chromatid separation	regulation of mitosis
500827	40	0.427	0.536	0.461	0.15	0.326	0.001	0.002	0.003	0.001	0.009	0.528	0.017	0	0	0	0	0	1	1	1	1	0	0	0	4	0	4	15	GO:0031577	spindle checkpoint	regulation of mitosis
512835	40	0.513	0.645	0.546	0.209	0.415	0.002	0.003	0.003	0.001	0.021	0.625	0.026	0	0	0	0	0	1	1	1	1	0	0	0	4	0	4	15	GO:0051985	negative regulation of chromosome segregation	regulation of mitosis
808771	40	0.418	0.559	0.466	0.206	0.341	0.001	0.003	0.003	0.001	0.015	0.529	0.029	0	0	0	0	0	1	1	1	1	0	0	0	4	0	4	15	GO:1902100	negative regulation of metaphase/anaphase transition of cell cycle	regulation of mitosis
502267	37	0.503	0.634	0.537	0.24	0.413	0.001	0.004	0.004	0.001	0.02	0.619	0.037	0	0	0	0	0	1	1	1	1	0	0	0	4	0	4	15	GO:0033046	negative regulation of sister chromatid segregation	regulation of mitosis
516100	35	0.47	0.587	0.506	0.223	0.37	0.001	0.004	0.003	0.001	0.028	0.573	0.042	0	0	0	0	0	1	1	1	1	0	0	0	4	0	4	15	GO:0071174	mitotic spindle checkpoint	regulation of mitosis
1026092	260	0.268	0.24	0.143	0.08	0.237	0.001	0.004	0.002	0.001	0.067	0.741	0.607	0	0	0	0	0	1	1	1	1	0	0	0	4	0	4	21	GO:1903320	regulation of protein modification by small protein conjugation or removal	mitosis
500647	241	0.329	0.264	0.161	0.067	0.292	0.002	0.003	0.002	0.001	0.079	0.693	0.592	0	0	0	0	0	1	1	1	1	0	0	0	4	0	4	21	GO:0031396	regulation of protein ubiquitination	mitosis
512317	90	0.295	0.107	0.086	0.009	0.289	0.003	0.004	0.003	0.001	0.037	0.233	0.106	0	0	0	0	0	1	1	1	1	0	0	0	4	0	4	21	GO:0051439	regulation of ubiquitin-protein ligase activity involved in mitotic cell cycle	mitosis
105825	83	0.485	0.22	0.164	0.016	0.4	0.001	0.002	0.001	0.001	0.011	0.684	0.021	0	0	0	0	0	1	1	1	1	0	0	0	4	0	4	21	REACT_6828	APC/C-mediated degradation of cell cycle proteins	mitosis
500432	83	0.445	0.219	0.163	0.013	0.384	0.001	0.002	0.001	0.001	0.016	0.557	0.016	0	0	0	0	0	1	1	1	1	0	0	0	4	0	4	21	GO:0031145	anaphase-promoting complex-dependent proteasomal ubiquitin-dependent protein catabolic process	mitosis
1039894	39	0.457	0.487	0.403	0.555	0.412	0.002	0.004	0.003	0.005	0.006	0.668	0.004	0	0	0	0	0	1	1	1	0	0	0	1	4	0	3	16	GO:0061640	cytoskeleton-dependent cytokinesis	cytokinesis
516746	212	0.61	0.719	0.876	0.476	0.357	0.001	0.001	0.002	0.005	0.001	0.014	0.01	0	0	0	0	0	1	1	1	0	1	0	0	4	0	4	56	GO:0071824	protein-DNA complex subunit organization	Chromatin remodeling
489286	164	0.687	0.847	0.08	0.79	0.558	0.001	0.001	0.004	0.01	0.001	0.006	0.049	0	0	0	0	0	1	1	1	0	1	0	0	4	0	4	56	GO:0034728	nucleosome organization	Chromatin remodeling
489285	136	0.817	0.048	0.029	0.069	0.064	0.001	0.001	0.003	0.006	0.002	0.002	0.039	0	0	0	0	0	1	1	1	0	1	0	0	4	0	4	56	GO:0006334	nucleosome assembly	Chromatin remodeling
491939	125	0.455	0.527	0.328	0.189	0.656	0.001	0.001	0.002	0.001	0.005	0.401	0.007	0	0	0	0	0	1	1	1	1	0	0	0	4	0	4	56	GO:0007126	meiotic nuclear division	Chromatin remodeling
987847	96	0.547	0.47	0.503	0.339	0.536	0.001	0.002	0.002	0.001	0.022	0.553	0.006	0	0	0	0	0	1	1	1	1	0	0	0	4	0	4	56	GO:1903046	meiotic cell cycle process	Chromatin remodeling
161049	70	0.291	0.458	0.653	0.074	0.552	0.002	0.002	0.004	0.001	0.012	0.679	0.008	0	0	0	0	0	1	1	1	1	0	0	0	4	0	4	56	REACT_22344	Nucleosome assembly	Chromatin remodeling
489288	52	0.214	0.545	0.762	0.21	0.332	0.002	0.002	0.002	0.001	0.016	0.051	0.013	0	0	0	0	0	1	1	1	1	0	0	0	4	0	4	56	GO:0043486	histone exchange	Chromatin remodeling
499666	29	0.051	0.009	0.006	0.067	0.055	0.002	0.003	0.001	0.001	0.019	0.131	0.007	0	0	0	0	0	1	1	1	1	0	0	0	4	0	4	56	GO:0030261	chromosome condensation	Chromatin remodeling
105778	33	0.171	0.07	0.168	0.14	0.175	0.001	0.001	0.001	0.002	0.012	0.132	0.01	0	0	0	0	0	1	1	1	1	0	0	0	4	0	4	11	REACT_471	E2F mediated regulation of DNA replication	Cell cycle, DNA replication
105777	30	0.096	0.032	0.027	0.026	0.06	0.001	0.002	0.003	0.002	0.013	0.09	0.026	0	0	0	0	0	1	1	1	1	0	0	0	4	0	4	11	REACT_1095	Activation of the pre-replicative complex	Cell cycle, DNA replication
518208	237	0.233	0.086	0.032	0.01	0.138	0.001	0.001	0.001	0.001	0.014	0.095	0.009	0	0	0	0	0	1	1	1	1	0	0	0	4	0	4	12	GO:0090068	positive regulation of cell cycle process	Cell cycle, checkpoints
500821	154	0.025	0.007	0.013	0.003	0.17	0.002	0.039	0.004	0.001	0.105	0.026	0.133	0	0	0	1	0	1	0	1	1	0	0	0	4	1	3	12	GO:0031570	DNA integrity checkpoint	Cell cycle, checkpoints
781980	145	0.147	0.079	0.094	0.007	0.276	0.003	0.003	0.001	0.001	0.03	0.145	0.159	0	0	0	0	0	1	1	1	1	0	0	0	4	0	4	12	GO:1901991	negative regulation of mitotic cell cycle phase transition	Cell cycle, checkpoints
105820	82	0.066	0.005	0.002	0.002	0.067	0.002	0.021	0.012	0.001	0.035	0.046	0.232	0	0	1	1	0	1	0	0	1	0	0	0	4	2	2	12	REACT_1725	M/G1 Transition	Cell cycle, checkpoints
106363	41	0.123	0.254	0.35	0.241	0.287	0.004	0.019	0.002	0.001	0.406	0.462	0.001	0	0	0	0	0	1	0	1	1	0	0	1	4	0	3	17	REACT_16983	Amine ligand-binding receptors	Cation channel, signal trnasduction
492567	56	0.158	0.319	0.424	0.052	0.272	0.001	0.01	0.002	0.004	0.595	0.243	0.001	0	0	0	0	0	1	0	1	1	0	0	1	4	0	3	17	GO:0008227	G-protein coupled amine receptor activity	Cation channel, signal trnasduction
490490	286	0.827	0.529	0.712	0.91	0.858	0.249	0.001	0.001	0.038	0.002	0.929	0.001	0	0	0	0	0	0	1	1	0	1	0	1	4	0	3	17	GO:0005261	cation channel activity	Cation channel, signal trnasduction
171868	85	0.079	0.025	0.044	0.003	0.394	0.019	0.019	0.002	0.009	0.001	0.133	0.001	0	0	0	1	0	0	0	1	0	1	0	1	4	1	2	0	ko04974	Protein digestion and absorption
198788	67	0.019	0.045	0.03	0.004	0.149	0.002	0.016	0.002	0.001	0.035	0.066	0.02	0	0	0	1	0	1	0	1	1	0	0	0	4	1	3	0	WP707	DNA damage response
852705	158	0.055	0.039	0.025	0.004	0.106	0.009	0.002	0.002	0.003	0.027	0.106	0.044	0	0	0	1	0	0	1	1	1	0	0	0	4	1	3	0	hsa05206	MicroRNAs in cancer
503	88	0.48	0.459	0.419	0.335	0.576	0.003	0.002	0.001	0.001	0.01	0.564	0.104	0	0	0	0	0	1	1	1	1	0	0	0	4	0	4	0	ko04914	Progesterone-mediated oocyte maturation
126872	113	0.158	0.19	0.124	0.195	0.398	0.002	0.002	0.001	0.001	0.005	0.329	0.024	0	0	0	0	0	1	1	1	1	0	0	0	4	0	4	0	ko04114	Oocyte meiosis
137935	39	0.08	0.236	0.152	0.035	0.187	0.004	0.003	0.001	0.002	0.016	0.315	0.01	0	0	0	0	0	1	1	1	1	0	0	0	4	0	4	0	foxm1pathway	FOXM1 transcription factor network
511848	35	0.012	0.001	0.001	0.121	0.005	0.643	0.086	0.007	0.084	0.021	0.004	0.002	0	1	1	0	0	0	0	0	0	0	1	1	4	2	0	5	GO:0050913	sensory perception of bitter taste
487519	31	0.021	0.001	0.001	0.101	0.005	0.473	0.045	0.004	0.028	0.777	0.006	0.001	0	1	1	0	0	0	0	1	0	0	0	1	4	2	1	5	GO:0001580	detection of chemical stimulus involved in sensory perception of bitter taste
187196	137	0.261	0.429	0.535	0.214	0.292	0.001	0.001	0.003	0.001	0.024	0.428	0.103	0	0	0	0	0	1	1	1	1	0	0	0	4	0	4	13	REACT_24970	Factors involved in megakaryocyte development and platelet production
187197	26	0.354	0.249	0.249	0.228	0.468	0.002	0.002	0.002	0.001	0.02	0.28	0.005	0	0	0	0	0	1	1	1	1	0	0	0	4	0	4	13	REACT_25201	Kinesins
507398	130	0.026	0.003	0.008	0.001	0.017	0.005	0.195	0.188	0.001	0.084	0.001	0.765	0	1	0	1	0	0	0	0	1	0	1	0	4	2	1	40	GO:0044450	microtubule organizing center part
489293	129	0.035	0.011	0.007	0.001	0.145	0.006	0.004	0.002	0.001	0.025	0.034	0.007	0	0	0	1	0	0	1	1	1	0	0	0	4	1	3	48	GO:0003774	motor activity
489294	76	0.094	0.018	0.082	0.007	0.174	0.003	0.003	0.003	0.001	0.019	0.126	0.007	0	0	0	0	0	1	1	1	1	0	0	0	4	0	4	48	GO:0003777	microtubule motor activity
490453	88	0.287	0.071	0.089	0.016	0.609	0.012	0.004	0.004	0.001	0.001	0.35	0.005	0	0	0	0	0	0	1	1	1	1	0	0	4	0	4	52	GO:0005581	collagen trimer
486620	88	0.175	0.259	0.161	0.139	0.213	0.001	0.003	0.001	0.001	0.017	0.307	0.012	0	0	0	0	0	1	1	1	1	0	0	0	4	0	4	55	GO:0000079	regulation of cyclin-dependent protein serine/threonine kinase activity
1184553	91	0.159	0.274	0.173	0.139	0.247	0.001	0.003	0.001	0.001	0.009	0.298	0.008	0	0	0	0	0	1	1	1	1	0	0	0	4	0	4	55	GO:1904029	regulation of cyclin-dependent protein kinase activity
492392	184	0.095	0.025	0.022	0.005	0.116	0.001	0.011	0.006	0.001	0.002	0.096	0.001	0	0	0	0	0	1	0	0	1	1	0	1	4	0	3	64	GO:0008017	microtubule binding
495833	173	0.065	0.306	0.259	0.41	0.745	0.165	0.001	0.001	0.232	0.001	0.241	0.009	0	0	0	0	0	0	1	1	0	1	0	0	3	0	3	24	GO:0015698	inorganic anion transport	transmembrane transport
119571	99	0.057	0.058	0.579	0.806	0.813	0.06	0.004	0.004	0.583	0.019	0.117	0.002	0	0	0	0	0	0	1	1	0	0	0	1	3	0	2	24	REACT_19305	Transport of glucose and other sugars, bile salts and organic acids, metal ions and amine compounds	transmembrane transport
505338	111	0.182	0.153	0.113	0.093	0.161	0.004	0.007	0.001	0.001	0.023	0.364	0.02	0	0	0	0	0	1	0	1	1	0	0	0	3	0	3	15	GO:0042177	negative regulation of protein catabolic process	regulation of mitosis
989116	69	0.501	0.595	0.461	0.156	0.369	0.004	0.005	0.001	0.001	0.015	0.698	0.03	0	0	0	0	0	1	0	1	1	0	0	0	3	0	3	15	GO:1903051	negative regulation of proteolysis involved in cellular protein catabolic process	regulation of mitosis
754750	62	0.457	0.587	0.437	0.145	0.337	0.002	0.005	0.002	0.001	0.014	0.664	0.025	0	0	0	0	0	1	0	1	1	0	0	0	3	0	3	15	GO:1901799	negative regulation of proteasomal protein catabolic process	regulation of mitosis
512657	59	0.148	0.108	0.047	0.015	0.118	0.016	0.004	0.003	0.015	0.034	0.05	0.004	0	0	0	0	0	0	1	1	0	0	0	1	3	0	2	15	GO:0051785	positive regulation of nuclear division	regulation of mitosis
491913	32	0.449	0.527	0.468	0.206	0.399	0.003	0.002	0.006	0.001	0.034	0.473	0.03	0	0	0	0	0	1	1	0	1	0	0	0	3	0	3	15	GO:0007094	mitotic spindle assembly checkpoint	regulation of mitosis
494568	288	0.372	0.19	0.075	0.008	0.332	0.002	0.018	0.001	0.001	0.08	0.42	0.521	0	0	0	0	0	1	0	1	1	0	0	0	3	0	3	21	GO:0010498	proteasomal protein catabolic process	mitosis
506234	281	0.4	0.19	0.082	0.009	0.364	0.002	0.01	0.001	0.001	0.076	0.454	0.522	0	0	0	0	0	1	0	1	1	0	0	0	3	0	3	21	GO:0043161	proteasome-mediated ubiquitin-dependent protein catabolic process	mitosis
105813	136	0.611	0.896	0.834	0.657	0.081	0.01	0.004	0.014	0.001	0.003	0.031	0.115	0	0	0	0	0	0	1	0	1	1	0	0	3	0	3	21	REACT_765	Mitotic Prophase	mitosis
512224	126	0.398	0.225	0.15	0.009	0.271	0.002	0.005	0.001	0.001	0.041	0.493	0.189	0	0	0	0	0	1	0	1	1	0	0	0	3	0	3	21	GO:0051340	regulation of ligase activity	mitosis
645297	120	0.065	0.418	0.516	0.272	0.515	0.02	0.001	0.003	0.018	0.001	0.434	0.173	0	0	0	0	0	0	1	1	0	1	0	0	3	0	3	3	REACT_121315	Glycosaminoglycan metabolism	Metabolism, glycan biosynthesis
491009	103	0.05	0.57	0.021	0.525	0.013	0.02	0.001	0.001	0.054	0.001	0.713	0.086	0	0	0	0	0	0	1	1	0	1	0	0	3	0	3	3	GO:0006023	aminoglycan biosynthetic process	Metabolism, glycan biosynthesis
491010	102	0.05	0.563	0.023	0.535	0.014	0.019	0.001	0.001	0.06	0.001	0.711	0.07	0	0	0	0	0	0	1	1	0	1	0	0	3	0	3	3	GO:0006024	glycosaminoglycan biosynthetic process	Metabolism, glycan biosynthesis
499616	25	0.453	0.278	0.16	0.615	0.169	0.036	0.003	0.008	0.001	0.002	0.548	0.157	0	0	0	0	0	0	1	0	1	1	0	0	3	0	3	3	GO:0030206	chondroitin sulfate biosynthetic process	Metabolism, glycan biosynthesis
530747	60	0.059	0.628	0.106	0.127	0.001	0.031	0.01	0.001	0.025	0.001	0.29	0.027	0	0	0	0	1	0	0	1	0	1	0	0	3	1	2	1	REACT_115606	O-linked glycosylation of mucins	glycosylation
496326	55	0.67	0.648	0.074	0.141	0.001	0.01	0.022	0.001	0.022	0.001	0.307	0.008	0	0	0	0	1	0	0	1	0	1	0	0	3	1	2	1	GO:0016266	O-glycan processing	glycosylation
489430	26	0.019	0.002	0.003	0.013	0.004	0.71	0.487	0.525	0.482	0.482	0.007	0.861	0	1	1	0	1	0	0	0	0	0	0	0	3	3	0	1	GO:0003950	NAD+ ADP-ribosyltransferase activity	glycosylation
1108786	25	0.373	0.347	0.405	0.022	0.001	0.02	0.111	0.004	0.16	0.001	0.062	0.342	0	0	0	0	1	0	0	1	0	1	0	0	3	1	2	1	HUMAN_PWY-7433	mucin core 1 and core 2 O-glycosylation	glycosylation
487073	16	0.03	0.089	0.074	0.021	0.095	0.004	0.004	0.005	0.001	0.009	0.022	0.017	0	0	0	0	0	1	1	0	1	0	0	0	3	0	3	8	GO:0000780	condensed nuclear chromosome, centromeric region	condensed chromosome
507250	81	0.117	0.053	0.079	0.02	0.191	0.047	0.038	0.013	0.004	0.001	0.277	0.001	0	0	0	0	0	0	0	0	1	1	0	1	3	0	2	20	GO:0044243	multicellular organismal catabolic process	collagen metabolic process
499895	74	0.122	0.035	0.065	0.027	0.211	0.048	0.048	0.015	0.001	0.001	0.256	0.002	0	0	0	0	0	0	0	0	1	1	0	1	3	0	2	20	GO:0030574	collagen catabolic process	collagen metabolic process
161048	105	0.257	0.358	0.28	0.096	0.361	0.001	0.001	0.012	0.001	0.018	0.604	0.011	0	0	0	0	0	1	1	0	1	0	0	0	3	0	3	56	REACT_22172	Chromosome Maintenance	Chromatin remodeling
491280	53	0.412	0.732	0.181	0.54	0.425	0.002	0.003	0.006	0.001	0.006	0.006	0.019	0	0	0	0	0	1	1	0	1	0	0	0	3	0	3	56	GO:0006336	DNA replication-independent nucleosome assembly	Chromatin remodeling
510991	51	0.144	0.125	0.06	0.046	0.537	0.001	0.007	0.005	0.002	0.011	0.134	0.001	0	0	0	0	0	1	0	0	1	0	0	1	3	0	2	56	GO:0050000	chromosome localization	Chromatin remodeling
500345	44	0.229	0.686	0.219	0.193	0.4	0.004	0.002	0.005	0.001	0.011	0.005	0.014	0	0	0	0	0	1	1	0	1	0	0	0	3	0	3	56	GO:0031055	chromatin remodeling at centromere	Chromatin remodeling
503288	42	0.216	0.661	0.227	0.205	0.401	0.006	0.002	0.004	0.001	0.013	0.006	0.015	0	0	0	0	0	0	1	1	1	0	0	0	3	0	3	56	GO:0034080	CENP-A containing nucleosome assembly	Chromatin remodeling
491903	35	0.257	0.225	0.115	0.041	0.585	0.003	0.025	0.012	0.003	0.017	0.124	0.001	0	0	0	0	0	1	0	0	1	0	0	1	3	0	2	56	GO:0007080	mitotic metaphase plate congression	Chromatin remodeling
491227	97	0.152	0.174	0.073	0.076	0.126	0.001	0.001	0.007	0.001	0.017	0.118	0.013	0	0	0	0	0	1	1	0	1	0	0	0	3	0	3	11	GO:0006261	DNA-dependent DNA replication	Cell cycle, DNA replication
477139	25	0.092	0.116	0.076	0.1	0.264	0.003	0.009	0.002	0.001	0.066	0.067	0.017	0	0	0	0	0	1	0	1	1	0	0	0	3	0	3	11	REACT_111214	G0 and Early G1	Cell cycle, DNA replication
488302	290	0.015	0.001	0.003	0.002	0.023	0.913	0.836	0.617	0.025	0.839	0.054	0.815	0	1	1	1	0	0	0	0	0	0	0	0	3	3	0	12	GO:0002429	immune response-activating cell surface receptor signaling pathway	Cell cycle, checkpoints
486618	144	0.041	0.008	0.023	0.002	0.188	0.003	0.087	0.022	0.001	0.255	0.042	0.424	0	0	0	1	0	1	0	0	1	0	0	0	3	1	2	12	GO:0000077	DNA damage checkpoint	Cell cycle, checkpoints
486624	117	0.098	0.038	0.013	0.002	0.185	0.001	0.008	0.005	0.001	0.014	0.164	0.135	0	0	0	1	0	1	0	0	1	0	0	0	3	1	2	12	GO:0000084	mitotic S phase	Cell cycle, checkpoints
105897	105	0.094	0.015	0.008	0.005	0.119	0.001	0.01	0.003	0.001	0.006	0.141	0.057	0	0	0	0	0	1	0	1	1	0	0	0	3	0	3	12	REACT_383	DNA Replication	Cell cycle, checkpoints
105754	37	0.015	0.011	0.011	0.005	0.038	0.001	0.005	0.003	0.003	0.017	0.017	0.019	0	0	0	0	0	1	0	1	1	0	0	0	3	0	3	12	REACT_6769	Activation of ATR in response to replication stress	Cell cycle, checkpoints
487542	25	0.311	0.001	0.001	0.021	0.002	0.996	0.998	0.001	0.226	0.938	0.236	0.078	0	1	1	0	1	0	0	0	0	0	0	0	3	3	0	17	GO:0001608	G-protein coupled nucleotide receptor activity	Cation channel, signal trnasduction
198861	33	0.149	0.301	0.37	0.428	0.32	0.003	0.039	0.009	0.002	0.424	0.453	0.002	0	0	0	0	0	1	0	0	1	0	0	1	3	0	2	17	WP58	Monoamine GPCRs	Cation channel, signal trnasduction
491684	137	0.887	0.593	0.019	0.313	0.025	0.334	0.001	0.001	0.323	0.179	0.263	0.001	0	0	0	0	0	0	1	1	0	0	0	1	3	0	2	17	GO:0006814	sodium ion transport	Cation channel, signal trnasduction
481	73	0.003	0.003	0.007	0.001	0.088	0.412	0.488	0.32	0.481	0.761	0.064	0.98	1	1	0	1	0	0	0	0	0	0	0	0	3	3	0	0	ko04520	Adherens junction
198774	151	0.007	0.009	0.003	0.001	0.01	0.048	0.02	0.005	0.001	0.232	0.073	0.546	0	0	1	1	0	0	0	0	1	0	0	0	3	2	1	0	WP366	TGF-beta Receptor Signaling Pathway
122131	57	0.004	0.003	0.004	0.022	0.051	0.719	0.32	0.211	0.769	0.659	0.043	0.928	1	1	1	0	0	0	0	0	0	0	0	0	3	3	0	0	ko04621	NOD-like receptor signaling pathway
504276	186	0.004	0.004	0.003	0.015	0.053	0.888	0.533	0.749	0.893	0.46	0.008	0.736	1	1	1	0	0	0	0	0	0	0	0	0	3	3	0	0	GO:0035091	phosphatidylinositol binding
137963	77	0.006	0.003	0.004	0.001	0.047	0.148	0.345	0.372	0.141	0.619	0.215	0.974	0	1	1	1	0	0	0	0	0	0	0	0	3	3	0	0	smad2_3nuclearpathway	Regulation of nuclear SMAD2/3 signaling
198799	114	0.005	0.003	0.004	0.004	0.027	0.049	0.079	0.063	0.022	0.322	0.093	0.576	0	1	1	1	0	0	0	0	0	0	0	0	3	3	0	0	WP363	Wnt Signaling Pathway NetPath
198806	87	0.007	0.002	0.001	0.001	0.016	0.091	0.124	0.046	0.079	0.175	0.182	0.886	0	1	1	1	0	0	0	0	0	0	0	0	3	3	0	0	WP138	Androgen receptor signaling pathway
375149	85	0.02	0.003	0.003	0.004	0.011	0.845	0.559	0.445	0.795	0.819	0.043	0.779	0	1	1	1	0	0	0	0	0	0	0	0	3	3	0	0	ko05132	Salmonella infection
498215	13	0.034	0.001	0.001	0.251	0.05	0.516	0.393	0.128	0.609	0.038	0.001	0.191	0	1	1	0	0	0	0	0	0	0	1	0	3	2	0	0	GO:0019372	lipoxygenase pathway
495323	139	0.331	0.148	0.558	0.148	0.519	0.19	0.002	0.001	0.922	0.001	0.223	0.006	0	0	0	0	0	0	1	1	0	1	0	0	3	0	3	0	GO:0031225	anchored component of membrane
511636	14	0.573	0.576	0.281	0.265	0.209	0.234	0.003	0.004	0.121	0.594	0.495	0.001	0	0	0	0	0	0	1	1	0	0	0	1	3	0	2	0	GO:0050664	oxidoreductase activity, acting on NAD(P)H, oxygen as acceptor
506322	87	0.021	0.003	0.002	0.003	0.062	0.534	0.553	0.512	0.69	0.646	0.007	0.668	0	1	1	1	0	0	0	0	0	0	0	0	3	3	0	6	GO:0043255	regulation of carbohydrate biosynthetic process
491090	39	0.019	0.015	0.002	0.001	0.051	0.482	0.442	0.348	0.383	0.471	0.004	0.706	0	0	1	1	0	0	0	0	0	0	1	0	3	2	0	6	GO:0006111	regulation of gluconeogenesis
511977	282	0.071	0.046	0.014	0.009	0.175	0.002	0.012	0.003	0.001	0.114	0.07	0.029	0	0	0	0	0	1	0	1	1	0	0	0	3	0	3	7	GO:0051052	regulation of DNA metabolic process
491849	187	0.163	0.031	0.05	0.002	0.152	0.002	0.017	0.016	0.001	0.044	0.088	0.17	0	0	0	1	0	1	0	0	1	0	0	0	3	1	2	13	GO:0007018	microtubule-based movement
490879	52	0.148	0.045	0.067	0.021	0.277	0.006	0.004	0.003	0.001	0.021	0.167	0.005	0	0	0	0	0	0	1	1	1	0	0	0	3	0	3	13	GO:0005871	kinesin complex
490167	158	0.128	0.003	0.003	0.152	0.178	0.239	0.027	0.021	0.091	0.059	0.138	0.002	0	1	1	0	0	0	0	0	0	0	0	1	3	2	0	22	GO:0004866	endopeptidase inhibitor activity
515923	48	0.003	0.004	0.003	0.005	0.043	0.404	0.178	0.06	0.144	0.4	0.011	0.389	1	1	1	0	0	0	0	0	0	0	0	0	3	3	0	36	GO:0070997	neuron death
511739	200	0.029	0.001	0.003	0.001	0.048	0.24	0.226	0.096	0.366	0.342	0.016	0.098	0	1	1	1	0	0	0	0	0	0	0	0	3	3	0	41	GO:0050768	negative regulation of neurogenesis
645288	86	0.035	0.008	0.017	0.004	0.073	0.028	0.005	0.003	0.002	0.005	0.124	0.037	0	0	0	1	0	0	0	1	1	0	0	0	3	1	2	52	REACT_120729	Collagen formation
905996	105	0.625	0.713	0.805	0.213	0.709	0.003	0.003	0.002	0.006	0.015	0.022	0.239	0	0	0	0	0	1	1	1	0	0	0	0	3	0	3	60	REACT_169168	Senescence-Associated Secretory Phenotype (SASP)
491850	12	0.106	0.057	0.03	0.018	0.326	0.043	0.003	0.003	0.013	0.02	0.031	0.004	0	0	0	0	0	0	1	1	0	0	0	1	3	0	2	64	GO:0007019	microtubule depolymerization
490562	225	0.182	0.017	0.202	0.707	0.805	0.664	0.469	0.034	0.731	0.001	0.462	0.003	0	0	0	0	0	0	0	0	0	1	0	1	2	0	1	24	GO:0015291	secondary active transmembrane transporter activity	transmembrane transport
495378	135	0.325	0.738	0.678	0.54	0.836	0.312	0.009	0.034	0.346	0.001	0.433	0.001	0	0	0	0	0	0	0	0	0	1	0	1	2	0	1	24	GO:0015103	inorganic anion transmembrane transporter activity	transmembrane transport
517264	30	0.024	0.01	0.069	0.206	0.142	0.018	0.006	0.001	0.077	0.001	0.093	0.118	0	0	0	0	0	0	0	1	0	1	0	0	2	0	2	24	GO:0072348	sulfur compound transport	transmembrane transport
495377	29	0.511	0.17	0.353	0.384	0.053	0.127	0.001	0.002	0.465	0.09	0.09	0.013	0	0	0	0	0	0	1	1	0	0	0	0	2	0	2	24	GO:0015101	organic cation transmembrane transporter activity	transmembrane transport
492799	22	0.502	0.171	0.216	0.378	0.074	0.104	0.006	0.002	0.437	0.127	0.115	0.002	0	0	0	0	0	0	0	1	0	0	0	1	2	0	1	24	GO:0008519	ammonium transmembrane transporter activity	transmembrane transport
492596	13	0.178	0.005	0.432	0.576	0.263	0.053	0.003	0.005	0.1	0.002	0.336	0.144	0	0	0	0	0	0	1	0	0	1	0	0	2	0	2	24	GO:0008272	sulfate transport	transmembrane transport
516420	293	0.008	0.004	0.007	0.001	0.17	0.602	0.286	0.316	0.422	0.698	0.005	0.074	0	1	0	1	0	0	0	0	0	0	0	0	2	2	0	10	GO:0071496	cellular response to external stimulus	response to nutrients
493989	210	0.062	0.028	0.02	0.014	0.072	0.006	0.007	0.001	0.002	0.041	0.038	0.107	0	0	0	0	0	0	0	1	1	0	0	0	2	0	2	15	GO:0009895	negative regulation of catabolic process	regulation of mitosis
500648	129	0.563	0.366	0.263	0.115	0.477	0.006	0.021	0.004	0.001	0.159	0.69	0.484	0	0	0	0	0	0	0	1	1	0	0	0	2	0	2	15	GO:0031397	negative regulation of protein ubiquitination	regulation of mitosis
508238	115	0.604	0.749	0.601	0.5	0.296	0.006	0.001	0.001	0.005	0.008	0.789	0.008	0	0	0	0	0	0	1	1	0	0	0	0	2	0	2	15	GO:0045931	positive regulation of mitotic cell cycle	regulation of mitosis
1039917	74	0.458	0.575	0.432	0.168	0.34	0.005	0.006	0.001	0.001	0.015	0.648	0.03	0	0	0	0	0	0	0	1	1	0	0	0	2	0	2	15	GO:1903363	negative regulation of cellular protein catabolic process	regulation of mitosis
501697	64	0.367	0.186	0.16	0.165	0.153	0.006	0.005	0.004	0.001	0.021	0.182	0.074	0	0	0	0	0	0	0	1	1	0	0	0	2	0	2	15	GO:0032465	regulation of cytokinesis	regulation of mitosis
501699	36	0.409	0.242	0.141	0.18	0.201	0.014	0.019	0.002	0.004	0.037	0.209	0.051	0	0	0	0	0	0	0	1	1	0	0	0	2	0	2	15	GO:0032467	positive regulation of cytokinesis	regulation of mitosis
516099	33	0.458	0.545	0.453	0.191	0.382	0.005	0.001	0.007	0.001	0.028	0.471	0.028	0	0	0	0	0	0	1	0	1	0	0	0	2	0	2	15	GO:0071173	spindle assembly checkpoint	regulation of mitosis
508074	229	0.083	0.047	0.032	0.012	0.24	0.008	0.013	0.001	0.001	0.097	0.099	0.55	0	0	0	0	0	0	0	1	1	0	0	0	2	0	2	21	GO:0045732	positive regulation of protein catabolic process	mitosis
1039918	160	0.18	0.047	0.039	0.008	0.363	0.015	0.011	0.002	0.001	0.115	0.21	0.309	0	0	0	0	0	0	0	1	1	0	0	0	2	0	2	21	GO:1903364	positive regulation of cellular protein catabolic process	mitosis
989117	150	0.158	0.05	0.036	0.006	0.3	0.011	0.014	0.004	0.001	0.111	0.189	0.261	0	0	0	0	0	0	0	1	1	0	0	0	2	0	2	21	GO:1903052	positive regulation of proteolysis involved in cellular protein catabolic process	mitosis
512316	120	0.384	0.211	0.141	0.01	0.254	0.005	0.005	0.001	0.001	0.049	0.456	0.129	0	0	0	0	0	0	0	1	1	0	0	0	2	0	2	21	GO:0051438	regulation of ubiquitin-protein transferase activity	mitosis
105826	77	0.544	0.252	0.234	0.027	0.452	0.005	0.006	0.004	0.001	0.036	0.673	0.133	0	0	0	0	0	0	0	1	1	0	0	0	2	0	2	21	REACT_6837	Regulation of APC/C activators between G1/S and early anaphase	mitosis
1127547	71	0.629	0.121	0.044	0.023	0.095	0.003	0.009	0.015	0.01	0.004	0.019	0.044	0	0	0	0	0	1	0	0	0	1	0	0	2	0	2	21	REACT_264303	Condensation of Prophase Chromosomes	mitosis
1127551	23	0.121	0.137	0.163	0.313	0.268	0.004	0.033	0.01	0.001	0.043	0.147	0.016	0	0	0	0	0	1	0	0	1	0	0	0	2	0	2	21	REACT_8017	APC-Cdc20 mediated degradation of Nek2A	mitosis
491008	171	0.06	0.736	0.014	0.392	0.567	0.025	0.001	0.008	0.052	0.001	0.616	0.17	0	0	0	0	0	0	1	0	0	1	0	0	2	0	2	3	GO:0006022	aminoglycan metabolic process	Metabolism, glycan biosynthesis
499613	162	0.066	0.709	0.01	0.375	0.563	0.029	0.001	0.006	0.043	0.001	0.68	0.159	0	0	0	0	0	0	1	0	0	1	0	0	2	0	2	3	GO:0030203	glycosaminoglycan metabolic process	Metabolism, glycan biosynthesis
1129337	123	0.693	0.732	0.011	0.551	0.001	0.049	0.001	0.034	0.054	0.001	0.73	0.236	0	0	0	0	0	0	1	0	0	1	0	0	2	0	2	3	GO:1903510	mucopolysaccharide metabolic process	Metabolism, glycan biosynthesis
499614	58	0.496	0.398	0.053	0.52	0.068	0.338	0.004	0.11	0.57	0.001	0.648	0.257	0	0	0	0	0	0	1	0	0	1	0	0	2	0	2	3	GO:0030204	chondroitin sulfate metabolic process	Metabolism, glycan biosynthesis
505483	33	0.406	0.674	0.069	0.241	0.089	0.145	0.013	0.004	0.017	0.001	0.639	0.193	0	0	0	0	0	0	0	1	0	1	0	0	2	0	2	3	GO:0042339	keratan sulfate metabolic process	Metabolism, glycan biosynthesis
497119	28	0.256	0.689	0.107	0.709	0.113	0.088	0.011	0.001	0.027	0.001	0.556	0.137	0	0	0	0	0	0	0	1	0	1	0	0	2	0	2	3	GO:0018146	keratan sulfate biosynthetic process	Metabolism, glycan biosynthesis
499611	26	0.001	0.282	0.248	0.121	0.002	0.181	0.138	0.4	0.997	0.025	0.261	0.258	1	0	0	0	1	0	0	0	0	0	0	0	2	2	0	3	GO:0030201	heparan sulfate proteoglycan metabolic process	Metabolism, glycan biosynthesis
358	24	0.001	0.279	0.29	0.197	0.004	0.192	0.053	0.337	1	0.043	0.313	0.148	1	0	0	0	1	0	0	0	0	0	0	0	2	2	0	3	ko00534	Glycosaminoglycan biosynthesis - heparan sulfate / heparin	Metabolism, glycan biosynthesis
645311	14	0.501	0.261	0.216	0.599	0.043	0.141	0.022	0.024	0.004	0.004	0.32	0.101	0	0	0	0	0	0	0	0	1	1	0	0	2	0	2	3	REACT_120888	CS/DS degradation	Metabolism, glycan biosynthesis
503685	13	0.005	0.001	0.001	0.085	0.333	0.448	0.001	0.732	0.891	0.001	0.137	0.119	0	1	1	0	0	0	0	0	0	0	0	0	2	2	0	3	GO:0034483	heparan sulfate sulfotransferase activity	Metabolism, glycan biosynthesis
496670	263	0.001	0.243	0.092	0.084	0.001	0.971	0.518	0.105	0.393	0.216	0.142	0.678	1	0	0	0	1	0	0	0	0	0	0	0	2	2	0	1	GO:0016757	transferase activity, transferring glycosyl groups	glycosylation
492536	131	0.001	0.405	0.321	0.388	0.001	0.582	0.562	0.04	0.607	0.008	0.599	0.449	1	0	0	0	1	0	0	0	0	0	0	0	2	2	0	1	GO:0008194	UDP-glycosyltransferase activity	glycosylation
492678	43	0.001	0.279	0.198	0.401	0.001	0.221	0.433	0.056	0.153	0.09	0.562	0.547	1	0	0	0	1	0	0	0	0	0	0	0	2	2	0	1	GO:0008375	acetylglucosaminyltransferase activity	glycosylation
347	31	0.323	0.396	0.351	0.007	0.001	0.01	0.259	0.021	0.285	0.001	0.035	0.336	0	0	0	0	1	0	0	0	0	1	0	0	2	1	1	1	ko00512	Mucin type O-Glycan biosynthesis	glycosylation
413362	27	0.349	0.52	0.481	0.007	0.001	0.01	0.213	0.023	0.27	0.001	0.076	0.286	0	0	0	0	1	0	0	0	0	1	0	0	2	1	1	1	hsa_M00056	O-glycan biosynthesis, mucin type core	glycosylation
489982	21	0.368	0.428	0.588	0.016	0.002	0.024	0.106	0.04	0.204	0.002	0.088	0.234	0	0	0	0	1	0	0	0	0	1	0	0	2	1	1	1	GO:0004653	polypeptide N-acetylgalactosaminyltransferase activity	glycosylation
486799	28	0.495	0.425	0.335	0.318	0.316	0.006	0.005	0.007	0.008	0.003	0.371	0.003	0	0	0	0	0	0	0	0	0	1	0	1	2	0	1	16	GO:0000281	mitotic cytokinesis	cytokinesis
486750	75	0.251	0.165	0.163	0.033	0.35	0.005	0.011	0.003	0.001	0.01	0.087	0.006	0	0	0	0	0	0	0	1	1	0	0	0	2	0	2	8	GO:0000794	condensed nuclear chromosome	condensed chromosome
507243	95	0.083	0.035	0.055	0.02	0.117	0.056	0.044	0.02	0.016	0.001	0.209	0.002	0	0	0	0	0	0	0	0	0	1	0	1	2	0	1	20	GO:0044236	multicellular organismal metabolic process	collagen metabolic process
507266	90	0.082	0.031	0.053	0.018	0.115	0.055	0.042	0.019	0.005	0.001	0.205	0.002	0	0	0	0	0	0	0	0	0	1	0	1	2	0	1	20	GO:0044259	multicellular organismal macromolecule metabolic process	collagen metabolic process
502185	84	0.118	0.037	0.068	0.031	0.164	0.058	0.052	0.02	0.007	0.002	0.251	0.002	0	0	0	0	0	0	0	0	0	1	0	1	2	0	1	20	GO:0032963	collagen metabolic process	collagen metabolic process
512532	293	0.236	0.112	0.101	0.03	0.146	0.003	0.016	0.008	0.001	0.029	0.317	0.095	0	0	0	0	0	1	0	0	1	0	0	0	2	0	2	56	GO:0051656	establishment of organelle localization	Chromatin remodeling
491269	209	0.661	0.457	0.588	0.488	0.667	0.001	0.017	0.052	0.001	0.065	0.74	0.147	0	0	0	0	0	1	0	0	1	0	0	0	2	0	2	56	GO:0006310	DNA recombination	Chromatin remodeling
491282	191	0.075	0.109	0.165	0.026	0.02	0.002	0.001	0.009	0.011	0.012	0.584	0.076	0	0	0	0	0	1	1	0	0	0	0	0	2	0	2	56	GO:0006338	chromatin remodeling	Chromatin remodeling
491931	76	0.024	0.004	0.004	0.006	0.05	0.226	0.345	0.348	0.053	0.359	0.006	0.203	0	1	1	0	0	0	0	0	0	0	0	0	2	2	0	56	GO:0030010	establishment of cell polarity	Chromatin remodeling
512194	41	0.162	0.119	0.047	0.013	0.509	0.004	0.017	0.011	0.005	0.021	0.05	0.001	0	0	0	0	0	1	0	0	0	0	0	1	2	0	1	56	GO:0051310	metaphase plate congression	Chromatin remodeling
491899	13	0.084	0.034	0.014	0.032	0.208	0.008	0.002	0.004	0.018	0.091	0.3	0.039	0	0	0	0	0	0	1	1	0	0	0	0	2	0	2	56	GO:0007076	mitotic chromosome condensation	Chromatin remodeling
1127502	180	0.154	0.229	0.181	0.001	0.104	0.087	0.118	0.189	0.001	0.07	0.139	0.871	0	0	0	1	0	0	0	0	1	0	0	0	2	1	1	11	REACT_268265	Assembly of the primary cilium	Cell cycle, DNA replication
1127503	90	0.067	0.033	0.038	0.001	0.115	0.02	0.018	0.044	0.001	0.034	0.077	0.193	0	0	0	1	0	0	0	0	1	0	0	0	2	1	1	11	REACT_267965	Anchoring of the basal body to the plasma membrane	Cell cycle, DNA replication
771569	81	0.045	0.032	0.023	0.001	0.227	0.009	0.025	0.01	0.001	0.025	0.102	0.026	0	0	0	1	0	0	0	0	1	0	0	0	2	1	1	11	REACT_160315	Regulation of PLK1 Activity at G2/M Transition	Cell cycle, DNA replication
105807	73	0.034	0.02	0.021	0.001	0.195	0.017	0.038	0.056	0.001	0.052	0.039	0.039	0	0	0	1	0	0	0	0	1	0	0	0	2	1	1	11	REACT_15479	Centrosome maturation	Cell cycle, DNA replication
105810	63	0.019	0.022	0.023	0.001	0.141	0.016	0.034	0.053	0.001	0.047	0.048	0.057	0	0	0	1	0	0	0	0	1	0	0	0	2	1	1	11	REACT_15451	Loss of proteins required for interphase microtubule organizationfrom the centrosome	Cell cycle, DNA replication
198771	42	0.116	0.025	0.016	0.018	0.075	0.001	0.012	0.007	0.002	0.032	0.096	0.013	0	0	0	0	0	1	0	0	1	0	0	0	2	0	2	11	WP466	DNA Replication	Cell cycle, DNA replication
491234	28	0.115	0.107	0.101	0.061	0.151	0.004	0.02	0.007	0.006	0.004	0.121	0.028	0	0	0	0	0	1	0	0	0	1	0	0	2	0	2	11	GO:0006270	DNA replication initiation	Cell cycle, DNA replication
486623	27	0.225	0.212	0.116	0.201	0.282	0.005	0.004	0.01	0.004	0.054	0.118	0.005	0	0	0	0	0	0	1	0	1	0	0	0	2	0	2	11	GO:0000083	regulation of transcription involved in G1/S transition of mitotic cell cycle	Cell cycle, DNA replication
105776	17	0.229	0.213	0.205	0.247	0.259	0.003	0.002	0.009	0.011	0.047	0.162	0.021	0	0	0	0	0	1	1	0	0	0	0	0	2	0	2	11	REACT_683	G1/S-Specific Transcription	Cell cycle, DNA replication
1127510	163	0.049	0.013	0.004	0.005	0.195	0.348	0.227	0.086	0.001	0.452	0.051	0.797	0	0	1	0	0	0	0	0	1	0	0	0	2	1	1	12	REACT_268456	Programmed Cell Death	Cell cycle, checkpoints
105648	160	0.05	0.014	0.005	0.004	0.19	0.314	0.223	0.087	0.002	0.453	0.055	0.747	0	0	0	1	0	0	0	0	1	0	0	0	2	1	1	12	REACT_578	Apoptosis	Cell cycle, checkpoints
512204	123	0.205	0.084	0.029	0.008	0.283	0.001	0.011	0.006	0.001	0.011	0.301	0.146	0	0	0	0	0	1	0	0	1	0	0	0	2	0	2	12	GO:0051320	S phase	Cell cycle, checkpoints
516082	108	0.155	0.016	0.017	0.003	0.179	0.096	0.123	0.069	0.001	0.459	0.023	0.825	0	0	0	1	0	0	0	0	1	0	0	0	2	1	1	12	GO:0071156	regulation of cell cycle arrest	Cell cycle, checkpoints
505876	104	0.069	0.008	0.007	0.003	0.124	0.05	0.134	0.062	0.001	0.493	0.047	0.778	0	0	0	1	0	0	0	0	1	0	0	0	2	1	1	12	GO:0042770	signal transduction in response to DNA damage	Cell cycle, checkpoints
518783	101	0.066	0.024	0.037	0.003	0.292	0.088	0.231	0.049	0.002	0.348	0.071	0.795	0	0	0	1	0	0	0	0	1	0	0	0	2	1	1	12	GO:2000134	negative regulation of G1/S transition of mitotic cell cycle	Cell cycle, checkpoints
105784	97	0.128	0.023	0.018	0.007	0.172	0.001	0.015	0.006	0.001	0.013	0.144	0.166	0	0	0	0	0	1	0	0	1	0	0	0	2	0	2	12	REACT_2014	Synthesis of DNA	Cell cycle, checkpoints
1127528	91	0.218	0.024	0.016	0.001	0.123	0.737	0.617	0.334	0.002	0.787	0.073	0.768	0	0	0	1	0	0	0	0	1	0	0	0	2	1	1	12	REACT_264199	PCP/CE pathway	Cell cycle, checkpoints
499731	89	0.046	0.006	0.005	0.002	0.088	0.053	0.194	0.077	0.001	0.454	0.012	0.704	0	0	0	1	0	0	0	0	1	0	0	0	2	1	1	12	GO:0030330	DNA damage response, signal transduction by p53 class mediator	Cell cycle, checkpoints
105899	75	0.181	0.019	0.013	0.002	0.15	0.005	0.026	0.006	0.001	0.029	0.159	0.212	0	0	0	1	0	0	0	0	1	0	0	0	2	1	1	12	REACT_829	Regulation of DNA replication	Cell cycle, checkpoints
105901	72	0.17	0.012	0.011	0.002	0.113	0.009	0.033	0.02	0.001	0.035	0.114	0.369	0	0	0	1	0	0	0	0	1	0	0	0	2	1	1	12	REACT_207	Removal of licensing factors from origins	Cell cycle, checkpoints
105786	70	0.177	0.017	0.017	0.003	0.139	0.014	0.05	0.032	0.001	0.038	0.118	0.522	0	0	0	1	0	0	0	0	1	0	0	0	2	1	1	12	REACT_2148	Switching of origins to a post-replicative state	Cell cycle, checkpoints
105821	67	0.138	0.012	0.006	0.002	0.117	0.02	0.13	0.058	0.001	0.11	0.055	0.366	0	0	0	1	0	0	0	0	1	0	0	0	2	1	1	12	REACT_2243	Assembly of the pre-replicative complex	Cell cycle, checkpoints
1127529	63	0.129	0.007	0.008	0.002	0.235	0.639	0.558	0.357	0.001	0.724	0.015	0.784	0	0	0	1	0	0	0	0	1	0	0	0	2	1	1	12	REACT_264478	Asymmetric localization of PCP proteins	Cell cycle, checkpoints
105824	58	0.132	0.004	0.008	0.008	0.119	0.12	0.282	0.136	0.001	0.32	0.032	0.568	0	1	0	0	0	0	0	0	1	0	0	0	2	1	1	12	REACT_1949	CDT1 association with the CDC6:ORC:origin complex	Cell cycle, checkpoints
781978	53	0.612	0.704	0.504	0.571	0.44	0.011	0.002	0.002	0.017	0.059	0.262	0.041	0	0	0	0	0	0	1	1	0	0	0	0	2	0	2	12	GO:1901989	positive regulation of cell cycle phase transition	Cell cycle, checkpoints
504768	14	0.409	0.002	0.002	0.023	0.013	0.998	0.986	0.002	0.149	0.883	0.479	0.035	0	1	1	0	0	0	0	0	0	0	0	0	2	2	0	17	GO:0035589	G-protein coupled purinergic nucleotide receptor signaling pathway	Cation channel, signal trnasduction
487544	21	0.3	0.063	0.081	0.006	0.029	0.995	0.001	0.001	0.081	0.85	0.491	0.016	0	0	0	0	0	0	1	1	0	0	0	0	2	0	2	17	GO:0001614	purinergic nucleotide receptor activity	Cation channel, signal trnasduction
490471	73	0.296	0.205	0.214	0.157	0.521	0.524	0.003	0.001	0.064	0.89	0.442	0.06	0	0	0	0	0	0	1	1	0	0	0	0	2	0	2	17	GO:0005230	extracellular ligand-gated ion channel activity	Cation channel, signal trnasduction
490472	48	0.326	0.182	0.181	0.336	0.423	0.339	0.004	0.002	0.097	0.842	0.463	0.017	0	0	0	0	0	0	1	1	0	0	0	0	2	0	2	17	GO:0005231	excitatory extracellular ligand-gated ion channel activity	Cation channel, signal trnasduction
490493	35	0.057	0.13	0.053	0.489	0.55	0.224	0.002	0.001	0.318	0.979	0.582	0.011	0	0	0	0	0	0	1	1	0	0	0	0	2	0	2	17	GO:0005272	sodium channel activity	Cation channel, signal trnasduction
495364	128	0.752	0.55	0.036	0.593	0.017	0.421	0.001	0.001	0.502	0.971	0.573	0.018	0	0	0	0	0	0	1	1	0	0	0	0	2	0	2	17	GO:0015081	sodium ion transmembrane transporter activity	Cation channel, signal trnasduction
495527	145	0.513	0.362	0.388	0.61	0.416	0.452	0.002	0.001	0.044	0.075	0.729	0.041	0	0	0	0	0	0	1	1	0	0	0	0	2	0	2	17	GO:0015276	ligand-gated ion channel activity	Cation channel, signal trnasduction
496470	32	0.266	0.081	0.069	0.015	0.005	0.999	0.001	0.001	0.103	0.885	0.209	0.017	0	0	0	0	0	0	1	1	0	0	0	0	2	0	2	17	GO:0016502	nucleotide receptor activity	Cation channel, signal trnasduction
499380	150	0.453	0.331	0.358	0.562	0.353	0.482	0.002	0.001	0.059	0.09	0.683	0.053	0	0	0	0	0	0	1	1	0	0	0	0	2	0	2	17	GO:0022834	ligand-gated channel activity	Cation channel, signal trnasduction
504765	37	0.071	0.011	0.065	0.086	0.009	0.961	0.001	0.001	0.074	0.931	0.184	0.01	0	0	0	0	0	0	1	1	0	0	0	0	2	0	2	17	GO:0035586	purinergic receptor activity	Cation channel, signal trnasduction
504766	29	0.092	0.021	0.083	0.177	0.031	0.983	0.001	0.003	0.048	0.903	0.39	0.018	0	0	0	0	0	0	1	1	0	0	0	0	2	0	2	17	GO:0035587	purinergic receptor signaling pathway	Cation channel, signal trnasduction
504769	22	0.293	0.058	0.073	0.051	0.024	0.997	0.001	0.001	0.074	0.851	0.491	0.015	0	0	0	0	0	0	1	1	0	0	0	0	2	0	2	17	GO:0035590	purinergic nucleotide receptor signaling pathway	Cation channel, signal trnasduction
504902	85	0.062	0.594	0.063	0.471	0.088	0.378	0.001	0.001	0.393	0.81	0.566	0.021	0	0	0	0	0	0	1	1	0	0	0	0	2	0	2	17	GO:0035725	sodium ion transmembrane transport	Cation channel, signal trnasduction
198886	244	0.686	0.474	0.453	0.008	0.148	0.232	0.023	0.002	0.047	0.094	0.611	0.001	0	0	0	0	0	0	0	1	0	0	0	1	2	0	1	17	WP455	GPCRs, Class A Rhodopsin-like	Cation channel, signal trnasduction
694606	146	0.009	0.008	0.004	0.015	0.085	0.058	0.009	0.004	0.027	0.034	0.067	0.399	0	0	1	0	0	0	0	1	0	0	0	0	2	1	1	0	hsa05161	Hepatitis B
510583	272	0.001	0.016	0.006	0.001	0.117	0.318	0.33	0.136	0.105	0.661	0.052	0.72	1	0	0	1	0	0	0	0	0	0	0	0	2	2	0	0	GO:0048511	rhythmic process
479	87	0.029	0.002	0.009	0.001	0.308	0.073	0.065	0.046	0.053	0.119	0.089	0.012	0	1	0	1	0	0	0	0	0	0	0	0	2	2	0	0	ko04512	ECM-receptor interaction
106034	223	0.034	0.004	0.001	0.03	0.231	0.871	0.271	0.234	0.722	0.565	0.115	0.718	0	1	1	0	0	0	0	0	0	0	0	0	2	2	0	0	REACT_798	Platelet activation, signaling and aggregation
492537	11	0.03	0.003	0.002	0.057	0.338	0.032	0.034	0.039	0.336	0.773	0.058	0.129	0	1	1	0	0	0	0	0	0	0	0	0	2	2	0	0	GO:0008195	phosphatidate phosphatase activity
496363	195	0.019	0.001	0.002	0.091	0.043	0.44	0.41	0.223	0.393	0.005	0.044	0.279	0	1	1	0	0	0	0	0	0	0	0	0	2	2	0	0	GO:0016323	basolateral plasma membrane
499586	235	0.024	0.001	0.001	0.006	0.068	0.638	0.169	0.099	0.451	0.315	0.059	0.278	0	1	1	0	0	0	0	0	0	0	0	0	2	2	0	0	GO:0030168	platelet activation
506277	42	0.005	0.001	0.002	0.008	0.061	0.48	0.332	0.436	0.662	0.031	0.007	0.668	0	1	1	0	0	0	0	0	0	0	0	0	2	2	0	0	GO:0043209	myelin sheath
506654	292	0.053	0.056	0.046	0.004	0.033	0.079	0.118	0.209	0.002	0.254	0.148	0.24	0	0	0	1	0	0	0	0	1	0	0	0	2	1	1	0	GO:0043623	cellular protein complex assembly
198824	23	0.037	0.282	0.052	0.367	0.001	0.01	0.087	0.005	0.277	0.003	0.088	0.049	0	0	0	0	1	0	0	0	0	1	0	0	2	1	1	0	WP100	Glutathione metabolism
198807	68	0.01	0.005	0.002	0.003	0.094	0.137	0.235	0.092	0.255	0.523	0.089	0.278	0	0	1	1	0	0	0	0	0	0	0	0	2	2	0	0	WP244	Alpha6-Beta4 Integrin Signaling Pathway
490724	293	0.022	0.021	0.004	0.004	0.232	0.267	0.383	0.247	0.359	0.52	0.083	0.957	0	0	1	1	0	0	0	0	0	0	0	0	2	2	0	0	GO:0005667	transcription factor complex
749777	154	0.011	0.01	0.003	0.002	0.073	0.434	0.31	0.215	0.045	0.297	0.089	0.467	0	0	1	1	0	0	0	0	0	0	0	0	2	2	0	0	hsa04390	Hippo signaling pathway
750986	82	0.347	0.005	0.001	0.003	0.131	0.914	0.825	0.952	0.504	0.797	0.006	0.958	0	0	1	1	0	0	0	0	0	0	0	0	2	2	0	0	GO:0036064	ciliary basal body
489318	143	0.03	0.009	0.002	0.097	0.813	0.45	0.016	0.054	0.249	0.199	0.084	0.002	0	0	1	0	0	0	0	0	0	0	0	1	2	1	0	0	GO:0004252	serine-type endopeptidase activity
491705	145	0.036	0.03	0.106	0.141	0.004	0.991	0.993	0.975	0.968	0.925	0.003	0.998	0	0	0	0	1	0	0	0	0	0	1	0	2	1	0	0	GO:0006839	mitochondrial transport
502397	23	0.063	0.145	0.121	0.065	0.002	0.986	0.994	0.999	0.822	0.778	0.003	0.998	0	0	0	0	1	0	0	0	0	0	1	0	2	1	0	0	GO:0033177	proton-transporting two-sector ATPase complex, proton-transporting domain
105837	144	0.344	0.352	0.312	0.24	0.394	0.003	0.047	0.037	0.001	0.23	0.569	0.568	0	0	0	0	0	1	0	0	1	0	0	0	2	0	2	0	REACT_216	DNA Repair
212220	51	0.57	0.129	0.147	0.048	0.736	0.004	0.011	0.001	0.503	0.015	0.098	0.02	0	0	0	0	0	1	0	1	0	0	0	0	2	0	2	0	ko04978	Mineral absorption
373889	259	0.127	0.191	0.179	0.01	0.399	0.003	0.011	0.005	0.003	0.06	0.27	0.826	0	0	0	0	0	1	0	0	1	0	0	0	2	0	2	0	ko05166	HTLV-I infection
491261	136	0.146	0.095	0.204	0.196	0.326	0.002	0.018	0.026	0.004	0.164	0.164	0.109	0	0	0	0	0	1	0	0	1	0	0	0	2	0	2	0	GO:0006302	double-strand break repair
506597	253	0.077	0.023	0.056	0.03	0.054	0.002	0.05	0.008	0.001	0.152	0.298	0.282	0	0	0	0	0	1	0	0	1	0	0	0	2	0	2	0	GO:0043566	structure-specific DNA binding
760635	42	0.235	0.509	0.472	0.26	0.431	0.004	0.005	0.018	0.005	0.002	0.474	0.007	0	0	0	0	0	1	0	0	0	1	0	0	2	0	2	0	WP2361	Gastric cancer network 1
137925	31	0.077	0.065	0.083	0.005	0.238	0.018	0.004	0.013	0.004	0.065	0.058	0.005	0	0	0	0	0	0	1	0	1	0	0	0	2	0	2	0	aurora_a_pathway	Aurora A signaling
357	15	0.045	0.218	0.184	0.514	0.225	0.047	0.097	0.003	0.1	0.002	0.151	0.349	0	0	0	0	0	0	0	1	0	1	0	0	2	0	2	0	ko00533	Glycosaminoglycan biosynthesis - keratan sulfate
489653	11	0.279	0.312	0.337	0.018	0.053	0.09	0.01	0.003	0.116	0.489	0.312	0.002	0	0	0	0	0	0	0	1	0	0	0	1	2	0	1	0	GO:0008239	dipeptidyl-peptidase activity
496364	263	0.212	0.153	0.108	0.256	0.315	0.257	0.014	0.001	0.57	0.069	0.13	0.001	0	0	0	0	0	0	0	1	0	0	0	1	2	0	1	0	GO:0016324	apical plasma membrane
510920	261	0.775	0.502	0.555	0.57	0.464	0.409	0.124	0.002	0.19	0.682	0.756	0.002	0	0	0	0	0	0	0	1	0	0	0	1	2	0	1	0	GO:0048871	multicellular organismal homeostasis
754574	42	0.587	0.278	0.444	0.1	0.031	0.134	0.017	0.001	0.577	0.204	0.531	0.001	0	0	0	0	0	0	0	1	0	0	0	1	2	0	1	0	GO:1901618	organic hydroxy compound transmembrane transporter activity
492328	117	0.652	0.858	0.063	0.701	0.061	0.268	0.026	0.007	0.489	0.003	0.727	0.001	0	0	0	0	0	0	0	0	0	1	0	1	2	0	1	0	GO:0007586	digestion
503844	57	0.004	0.009	0.016	0.002	0.12	0.04	0.081	0.028	0.006	0.155	0.014	0.241	1	0	0	1	0	0	0	0	0	0	0	0	2	2	0	2	GO:0034644	cellular response to UV
492349	37	0.221	0.243	0.183	0.293	0.144	0.501	0.041	0.002	0.092	0.884	0.09	0.001	0	0	0	0	0	0	0	1	0	0	0	1	2	0	1	5	GO:0050912	detection of chemical stimulus involved in sensory perception of taste
494970	100	0.064	0.014	0.003	0.001	0.025	0.497	0.357	0.387	0.679	0.307	0.024	0.752	0	0	1	1	0	0	0	0	0	0	0	0	2	2	0	6	GO:0010906	regulation of glucose metabolic process
491239	122	0.033	0.01	0.003	0.009	0.046	0.047	0.042	0.013	0.002	0.116	0.01	0.147	0	0	1	0	0	0	0	0	1	0	0	0	2	1	1	7	GO:0006275	regulation of DNA replication
512127	25	0.016	0.074	0.032	0.042	0.056	0.004	0.026	0.006	0.016	0.008	0.002	0.035	0	0	0	0	0	1	0	0	0	0	1	0	2	0	1	14	GO:0051233	spindle midzone
517589	42	0.347	0.32	0.413	0.286	0.432	0.01	0.002	0.006	0.003	0.023	0.456	0.009	0	0	0	0	0	0	1	0	1	0	0	0	2	0	2	14	GO:0072686	mitotic spindle
490734	22	0.067	0.074	0.104	0.562	0.249	0.003	0.006	0.008	0.002	0.072	0.17	0.068	0	0	0	0	0	1	0	0	1	0	0	0	2	0	2	18	GO:0005680	anaphase-promoting complex
486685	199	0.231	0.256	0.164	0.154	0.201	0.055	0.02	0.003	0.001	0.205	0.381	0.788	0	0	0	0	0	0	0	1	1	0	0	0	2	0	2	18	GO:0000151	ubiquitin ligase complex
486686	41	0.194	0.194	0.677	0.461	0.698	0.013	0.005	0.004	0.001	0.148	0.24	0.094	0	0	0	0	0	0	0	1	1	0	0	0	2	0	2	18	GO:0000152	nuclear ubiquitin ligase complex
494123	40	0.156	0.149	0.184	0.165	0.503	0.038	0.003	0.003	0.044	0.005	0.037	0.02	0	0	0	0	0	0	1	1	0	0	0	0	2	0	2	19	GO:0010043	response to zinc ion
946750	114	0.122	0.177	0.217	0.255	0.472	0.014	0.01	0.003	0.084	0.008	0.254	0.002	0	0	0	0	0	0	0	1	0	0	0	1	2	0	1	19	GO:1990267	response to transition metal nanoparticle
494924	167	0.087	0.002	0.004	0.149	0.17	0.238	0.039	0.031	0.086	0.094	0.104	0.007	0	1	1	0	0	0	0	0	0	0	0	0	2	2	0	22	GO:0061135	endopeptidase regulator activity
490168	88	0.281	0.005	0.006	0.128	0.326	0.251	0.042	0.05	0.228	0.003	0.171	0.001	0	0	0	0	0	0	0	0	0	1	0	1	2	0	1	22	GO:0004867	serine-type endopeptidase inhibitor activity
491854	23	0.098	0.051	0.029	0.003	0.183	0.054	0.037	0.076	0.001	0.06	0.036	0.015	0	0	0	1	0	0	0	0	1	0	0	0	2	1	1	23	GO:0007026	negative regulation of microtubule depolymerization
500398	32	0.034	0.025	0.008	0.004	0.187	0.067	0.01	0.022	0.001	0.035	0.029	0.016	0	0	0	1	0	0	0	0	1	0	0	0	2	1	1	23	GO:0031111	negative regulation of microtubule polymerization or depolymerization
500401	25	0.071	0.031	0.018	0.002	0.139	0.033	0.024	0.053	0.002	0.041	0.042	0.012	0	0	0	1	0	0	0	0	1	0	0	0	2	1	1	23	GO:0031114	regulation of microtubule depolymerization
198837	176	0.404	0.039	0.741	0.42	0.001	0.084	0.035	0.001	0.75	0.14	0.4	0.003	0	0	0	0	0	0	0	1	0	0	0	1	2	0	1	26	WP702	metapathway biotransformation
487270	132	0.003	0.008	0.011	0.001	0.02	0.127	0.186	0.08	0.157	0.379	0.022	0.635	1	0	0	1	0	0	0	0	0	0	0	0	2	2	0	29	GO:0001047	core promoter binding
494643	29	0.002	0.013	0.015	0.051	0.035	0.013	0.016	0.004	0.016	0.103	0.037	0.06	1	0	0	0	0	0	0	1	0	0	0	0	2	1	1	33	GO:0010578	regulation of adenylate cyclase activity involved in G-protein coupled receptor signaling pathway
496659	240	0.003	0.017	0.022	0.03	0.002	0.945	0.794	0.509	0.974	0.27	0.013	0.89	1	0	0	0	1	0	0	0	0	0	0	0	2	2	0	34	GO:0016746	transferase activity, transferring acyl groups
512015	84	0.027	0.004	0.004	0.006	0.018	0.043	0.118	0.111	0.257	0.182	0.015	0.112	0	1	1	0	0	0	0	0	0	0	0	0	2	2	0	35	GO:0051101	regulation of DNA binding
512283	38	0.004	0.006	0.002	0.005	0.064	0.354	0.177	0.076	0.188	0.437	0.013	0.365	1	0	1	0	0	0	0	0	0	0	0	0	2	2	0	36	GO:0051402	neuron apoptotic process
771577	96	0.003	0.002	0.005	0.007	0.01	0.849	0.815	0.778	0.599	0.553	0.026	0.862	1	1	0	0	0	0	0	0	0	0	0	0	2	2	0	37	REACT_160123	Fcgamma receptor (FCGR) dependent phagocytosis
491764	168	0.01	0.001	0.008	0.003	0.013	0.769	0.655	0.508	0.806	0.838	0.021	0.914	0	1	0	1	0	0	0	0	0	0	0	0	2	2	0	37	GO:0006909	phagocytosis
495661	19	0.291	0.004	0.004	0.032	0.274	0.157	0.046	0.015	0.031	0.457	0.069	0.052	0	1	1	0	0	0	0	0	0	0	0	0	2	2	0	39	GO:0015464	acetylcholine receptor activity
490840	91	0.051	0.012	0.016	0.001	0.015	0.015	0.284	0.274	0.001	0.015	0.011	0.688	0	0	0	1	0	0	0	0	1	0	0	0	2	1	1	40	GO:0005814	centriole
512811	222	0.048	0.003	0.006	0.001	0.077	0.306	0.222	0.076	0.398	0.492	0.029	0.107	0	1	0	1	0	0	0	0	0	0	0	0	2	2	0	41	GO:0051961	negative regulation of nervous system development
1022096	12	0.017	0.001	0.003	0.014	0.046	0.67	0.196	0.291	0.525	0.178	0.066	0.485	0	1	1	0	0	0	0	0	0	0	0	0	2	2	0	42	GO:0098659	inorganic cation import into cell
500875	234	0.013	0.008	0.003	0.002	0.021	0.092	0.373	0.037	0.061	0.28	0.024	0.793	0	0	1	1	0	0	0	0	0	0	0	0	2	2	0	45	GO:0031625	ubiquitin protein ligase binding
751602	238	0.012	0.01	0.003	0.002	0.024	0.097	0.367	0.03	0.072	0.314	0.023	0.786	0	0	1	1	0	0	0	0	0	0	0	0	2	2	0	45	GO:0044389	ubiquitin-like protein ligase binding
477133	114	0.064	0.094	0.049	0.001	0.272	0.006	0.043	0.035	0.001	0.157	0.113	0.592	0	0	0	1	0	0	0	0	1	0	0	0	2	1	1	47	REACT_111183	Meiosis
983705	23	0.029	0.024	0.023	0.004	0.04	0.052	0.069	0.054	0.019	0.003	0.097	0.078	0	0	0	1	0	0	0	0	0	1	0	0	2	1	1	52	GO:0098644	complex of collagen trimers
645289	64	0.111	0.045	0.058	0.012	0.552	0.031	0.006	0.006	0.003	0.001	0.207	0.012	0	0	0	0	0	0	0	0	1	1	0	0	2	0	2	52	REACT_121139	Collagen biosynthesis and modifying enzymes
498456	13	0.041	0.009	0.092	0.017	0.003	0.718	0.619	0.593	0.88	0.296	0.001	0.679	0	0	0	0	1	0	0	0	0	0	1	0	2	1	0	54	GO:0019627	urea metabolic process
491486	12	0.607	0.041	0.219	0.283	0.059	0.314	0.004	0.001	0.098	0.949	0.445	0.005	0	0	0	0	0	0	1	1	0	0	0	0	2	0	2	54	GO:0006590	thyroid hormone generation
491263	111	0.169	0.22	0.294	0.143	0.236	0.001	0.004	0.013	0.049	0.066	0.316	0.156	0	0	0	0	0	1	1	0	0	0	0	0	2	0	2	57	GO:0006304	DNA modification
491264	76	0.12	0.211	0.264	0.203	0.16	0.002	0.003	0.014	0.064	0.037	0.409	0.098	0	0	0	0	0	1	1	0	0	0	0	0	2	0	2	57	GO:0006305	DNA alkylation
751870	91	0.145	0.152	0.288	0.145	0.155	0.001	0.001	0.011	0.042	0.021	0.333	0.093	0	0	0	0	0	1	1	0	0	0	0	0	2	0	2	57	GO:0044728	DNA methylation or demethylation
982420	33	0.323	0.237	0.257	0.215	0.592	0.005	0.009	0.002	0.006	0.021	0.395	0.001	0	0	0	0	0	0	0	1	0	0	0	1	2	0	1	58	GO:1902850	microtubule cytoskeleton organization involved in mitosis
500313	70	0.611	0.303	0.265	0.016	0.195	0.004	0.022	0.026	0.002	0.015	0.32	0.034	0	0	0	0	0	1	0	0	1	0	0	0	2	0	2	59	GO:0031023	microtubule organizing center organization
512182	64	0.67	0.338	0.295	0.045	0.173	0.003	0.016	0.023	0.004	0.01	0.354	0.059	0	0	0	0	0	1	0	0	1	0	0	0	2	0	2	59	GO:0051297	centrosome organization
905993	119	0.144	0.136	0.183	0.006	0.178	0.035	0.002	0.006	0.004	0.021	0.114	0.355	0	0	0	0	0	0	1	0	1	0	0	0	2	0	2	60	REACT_169436	Oxidative Stress Induced Senescence
468292	16	0.084	0.617	0.631	0.238	0.201	0.777	0.001	0.003	0.291	0.682	0.534	0.362	0	0	0	0	0	0	1	1	0	0	0	0	2	0	2	62	M00099	Sphingosine biosynthesis
487448	88	0.54	0.374	0.348	0.196	0.104	0.174	0.001	0.001	0.216	0.256	0.394	0.037	0	0	0	0	0	0	1	1	0	0	0	0	2	0	2	63	GO:0001508	action potential
498080	27	0.287	0.309	0.304	0.189	0.005	0.471	0.002	0.001	0.309	0.925	0.267	0.082	0	0	0	0	0	0	1	1	0	0	0	0	2	0	2	63	GO:0019228	neuronal action potential
505535	288	0.132	0.288	0.196	0.215	0.42	0.324	0.003	0.002	0.097	0.659	0.297	0.035	0	0	0	0	0	0	1	1	0	0	0	0	2	0	2	63	GO:0042391	regulation of membrane potential
500396	35	0.263	0.236	0.169	0.011	0.413	0.01	0.101	0.012	0.001	0.031	0.253	0.002	0	0	0	0	0	0	0	0	1	0	0	1	2	0	1	64	GO:0031109	microtubule polymerization or depolymerization
498081	56	0.146	0.179	0.091	0.107	0.496	0.287	0.064	0.004	0.151	0.637	0.295	0.003	0	0	0	0	0	0	0	1	0	0	0	1	2	0	1	69	GO:0019229	regulation of vasoconstriction
490445	25	0.379	0.458	0.342	0.394	0.024	0.347	0.155	0.139	0.649	0.003	0.224	0.001	0	0	0	0	0	0	0	0	0	1	0	1	2	0	1	72	GO:0005184	neuropeptide hormone activity
119558	259	0.447	0.462	0.547	0.637	0.932	0.586	0.284	0.077	0.222	0.006	0.767	0.004	0	0	0	0	0	0	0	0	0	0	0	1	1	0	0	24	REACT_19118	SLC-mediated transmembrane transport	transmembrane transport
1022093	223	0.349	0.471	0.628	0.618	0.028	0.571	0.397	0.257	0.501	0.001	0.453	0.008	0	0	0	0	0	0	0	0	0	1	0	0	1	0	1	24	GO:0098656	anion transmembrane transport	transmembrane transport
495537	142	0.787	0.642	0.025	0.002	0.005	0.333	0.789	0.043	0.55	0.057	0.016	0.004	0	0	0	0	0	0	0	0	0	0	0	1	1	0	0	24	GO:0015293	symporter activity	transmembrane transport
1022098	123	0.112	0.385	0.242	0.306	0.753	0.302	0.078	0.099	0.333	0.003	0.279	0.016	0	0	0	0	0	0	0	0	0	1	0	0	1	0	1	24	GO:0098661	inorganic anion transmembrane transport	transmembrane transport
491689	91	0.104	0.408	0.296	0.302	0.681	0.358	0.005	0.075	0.121	0.001	0.34	0.008	0	0	0	0	0	0	0	0	0	1	0	0	1	0	1	24	GO:0006821	chloride transport	transmembrane transport
495383	84	0.234	0.64	0.538	0.383	0.646	0.416	0.079	0.229	0.177	0.001	0.385	0.017	0	0	0	0	0	0	0	0	0	1	0	0	1	0	1	24	GO:0015108	chloride transmembrane transporter activity	transmembrane transport
495541	84	0.044	0.016	0.013	0.032	0.319	0.879	0.033	0.121	0.693	0.001	0.048	0.101	0	0	0	0	0	0	0	0	0	1	0	0	1	0	1	24	GO:0015297	antiporter activity	transmembrane transport
911464	83	0.102	0.413	0.287	0.286	0.655	0.356	0.159	0.295	0.173	0.001	0.339	0.024	0	0	0	0	0	0	0	0	0	1	0	0	1	0	1	24	GO:1902476	chloride transmembrane transport	transmembrane transport
490487	79	0.149	0.676	0.616	0.414	0.725	0.526	0.025	0.207	0.01	0.001	0.393	0.005	0	0	0	0	0	0	0	0	0	1	0	0	1	0	1	24	GO:0005253	anion channel activity	transmembrane transport
490488	70	0.368	0.114	0.055	0.35	0.014	0.454	0.023	0.074	0.008	0.001	0.369	0.005	0	0	0	0	0	0	0	0	0	1	0	0	1	0	1	24	GO:0005254	chloride channel activity	transmembrane transport
503907	48	0.301	0.178	0.098	0.355	0.228	0.71	0.043	0.341	0.983	0.003	0.511	0.373	0	0	0	0	0	0	0	0	0	1	0	0	1	0	1	24	GO:0034707	chloride channel complex	transmembrane transport
495542	27	0.097	0.084	0.049	0.037	0.048	0.339	0.013	0.004	0.484	0.008	0.047	0.562	0	0	0	0	0	0	0	1	0	0	0	0	1	0	1	24	GO:0015298	solute:cation antiporter activity	transmembrane transport
495545	27	0.096	0.186	0.085	0.346	0.196	0.6	0.291	0.442	0.476	0.003	0.372	0.608	0	0	0	0	0	0	0	0	0	1	0	0	1	0	1	24	GO:0015301	anion:anion antiporter activity	transmembrane transport
754633	25	0.013	0.001	0.083	0.265	0.067	0.032	0.09	0.01	0.194	0.001	0.126	0.249	0	0	0	0	0	0	0	0	0	1	0	0	1	0	1	24	GO:1901682	sulfur compound transmembrane transporter activity	transmembrane transport
495680	22	0.123	0.095	0.085	0.091	0.067	0.336	0.026	0.003	0.458	0.011	0.091	0.544	0	0	0	0	0	0	0	1	0	0	0	0	1	0	1	24	GO:0015491	cation:cation antiporter activity	transmembrane transport
492595	12	0.036	0.002	0.441	0.557	0.252	0.071	0.025	0.052	0.336	0.003	0.337	0.279	0	0	0	0	0	0	0	0	0	1	0	0	1	0	1	24	GO:0008271	secondary active sulfate transmembrane transporter activity	transmembrane transport
861238	11	0.039	0.004	0.453	0.58	0.262	0.084	0.032	0.062	0.289	0.003	0.344	0.289	0	0	0	0	0	0	0	0	0	1	0	0	1	0	1	24	GO:1902358	sulfate transmembrane transport	transmembrane transport
500917	222	0.042	0.013	0.009	0.001	0.138	0.71	0.395	0.553	0.377	0.461	0.012	0.085	0	0	0	1	0	0	0	0	0	0	0	0	1	1	0	10	GO:0031668	cellular response to extracellular stimulus	response to nutrients
500918	196	0.061	0.007	0.009	0.002	0.162	0.715	0.489	0.62	0.414	0.619	0.01	0.078	0	0	0	1	0	0	0	0	0	0	0	0	1	1	0	10	GO:0031669	cellular response to nutrient levels	response to nutrients
493460	138	0.077	0.007	0.012	0.004	0.107	0.864	0.632	0.802	0.591	0.911	0.013	0.341	0	0	0	1	0	0	0	0	0	0	0	0	1	1	0	10	GO:0009267	cellular response to starvation	response to nutrients
1026093	136	0.558	0.385	0.27	0.122	0.501	0.007	0.022	0.006	0.001	0.154	0.736	0.483	0	0	0	0	0	0	0	0	1	0	0	0	1	0	1	15	GO:1903321	negative regulation of protein modification by small protein conjugation or removal	regulation of mitosis
512236	87	0.417	0.197	0.129	0.011	0.304	0.01	0.024	0.009	0.001	0.105	0.429	0.173	0	0	0	0	0	0	0	0	1	0	0	0	1	0	1	15	GO:0051352	negative regulation of ligase activity	regulation of mitosis
512314	80	0.447	0.204	0.166	0.017	0.353	0.007	0.021	0.014	0.001	0.114	0.375	0.139	0	0	0	0	0	0	0	0	1	0	0	0	1	0	1	15	GO:0051436	negative regulation of ubiquitin-protein ligase activity involved in mitotic cell cycle	regulation of mitosis
105755	19	0.234	0.252	0.284	0.362	0.562	0.01	0.024	0.015	0.002	0.058	0.356	0.052	0	0	0	0	0	0	0	0	1	0	0	0	1	0	1	15	REACT_2137	Mitotic Spindle Checkpoint	regulation of mitosis
105763	18	0.169	0.131	0.16	0.482	0.648	0.008	0.03	0.019	0.002	0.065	0.225	0.061	0	0	0	0	0	0	0	0	1	0	0	0	1	0	1	15	REACT_1041	Inhibition of the proteolytic activity of APC/C required for the onset of anaphase by mitotic spindle checkpoint components	regulation of mitosis
1026094	178	0.233	0.13	0.113	0.051	0.255	0.016	0.066	0.013	0.001	0.327	0.541	0.588	0	0	0	0	0	0	0	0	1	0	0	0	1	0	1	21	GO:1903322	positive regulation of protein modification by small protein conjugation or removal	mitosis
500649	162	0.281	0.177	0.131	0.036	0.354	0.02	0.055	0.014	0.001	0.323	0.499	0.644	0	0	0	0	0	0	0	0	1	0	0	0	1	0	1	21	GO:0031398	positive regulation of protein ubiquitination	mitosis
518707	96	0.481	0.194	0.18	0.044	0.527	0.033	0.07	0.025	0.001	0.232	0.45	0.478	0	0	0	0	0	0	0	0	1	0	0	0	1	0	1	21	GO:2000058	regulation of protein ubiquitination involved in ubiquitin-dependent protein catabolic process	mitosis
512235	95	0.542	0.279	0.248	0.027	0.531	0.021	0.045	0.016	0.001	0.207	0.576	0.456	0	0	0	0	0	0	0	0	1	0	0	0	1	0	1	21	GO:0051351	positive regulation of ligase activity	mitosis
512321	90	0.511	0.245	0.2	0.019	0.484	0.015	0.042	0.014	0.001	0.215	0.523	0.328	0	0	0	0	0	0	0	0	1	0	0	0	1	0	1	21	GO:0051443	positive regulation of ubiquitin-protein transferase activity	mitosis
518709	87	0.454	0.205	0.17	0.045	0.52	0.027	0.081	0.032	0.001	0.206	0.418	0.365	0	0	0	0	0	0	0	0	1	0	0	0	1	0	1	21	GO:2000060	positive regulation of protein ubiquitination involved in ubiquitin-dependent protein catabolic process	mitosis
512208	81	0.632	0.056	0.101	0.552	0.096	0.034	0.009	0.024	0.002	0.01	0.144	0.119	0	0	0	0	0	0	0	0	1	0	0	0	1	0	1	21	GO:0051324	prophase	mitosis
486628	77	0.616	0.056	0.103	0.665	0.097	0.032	0.012	0.02	0.002	0.015	0.078	0.146	0	0	0	0	0	0	0	0	1	0	0	0	1	0	1	21	GO:0000088	mitotic prophase	mitosis
105829	73	0.491	0.188	0.192	0.018	0.406	0.005	0.008	0.005	0.001	0.039	0.557	0.027	0	0	0	0	0	0	0	0	1	0	0	0	1	0	1	21	REACT_6954	Activation of APC/C and APC/C:Cdc20 mediated degradation of mitotic proteins	mitosis
105831	72	0.51	0.197	0.199	0.026	0.431	0.008	0.019	0.007	0.001	0.054	0.561	0.04	0	0	0	0	0	0	0	0	1	0	0	0	1	0	1	21	REACT_6781	APC/C:Cdc20 mediated degradation of mitotic proteins	mitosis
512315	72	0.54	0.257	0.207	0.023	0.466	0.024	0.049	0.029	0.001	0.2	0.472	0.345	0	0	0	0	0	0	0	0	1	0	0	0	1	0	1	21	GO:0051437	positive regulation of ubiquitin-protein ligase activity involved in regulation of mitotic cell cycle transition	mitosis
1127549	70	0.528	0.189	0.201	0.025	0.426	0.009	0.03	0.019	0.001	0.098	0.562	0.084	0	0	0	0	0	0	0	0	1	0	0	0	1	0	1	21	REACT_267701	APC:Cdc20 mediated degradation of cell cycle proteins prior to satisfation of the cell cycle checkpoint	mitosis
105835	69	0.629	0.316	0.24	0.024	0.474	0.02	0.049	0.018	0.001	0.117	0.633	0.177	0	0	0	0	0	0	0	0	1	0	0	0	1	0	1	21	REACT_6761	APC/C:Cdh1 mediated degradation of Cdc20 and other APC/C:Cdh1 targeted proteins in late mitosis/early G1	mitosis
1127550	69	0.545	0.194	0.208	0.028	0.42	0.015	0.044	0.023	0.001	0.115	0.558	0.219	0	0	0	0	0	0	0	0	1	0	0	0	1	0	1	21	REACT_6850	Cdc20:Phospho-APC/C mediated degradation of Cyclin A	mitosis
105833	64	0.599	0.297	0.26	0.039	0.453	0.071	0.194	0.059	0.001	0.384	0.561	0.524	0	0	0	0	0	0	0	0	1	0	0	0	1	0	1	21	REACT_6871	APC/C:Cdc20 mediated degradation of Securin	mitosis
105836	60	0.673	0.337	0.302	0.052	0.537	0.15	0.334	0.095	0.001	0.575	0.618	0.735	0	0	0	0	0	0	0	0	1	0	0	0	1	0	1	21	REACT_6785	Autodegradation of Cdh1 by Cdh1:APC/C	mitosis
105828	54	0.344	0.063	0.056	0.016	0.411	0.252	0.46	0.201	0.001	0.421	0.302	0.814	0	0	0	0	0	0	0	0	1	0	0	0	1	0	1	21	REACT_6821	SCF-beta-TrCP mediated degradation of Emi1	mitosis
106026	51	0.211	0.012	0.024	0.011	0.275	0.605	0.521	0.347	0.001	0.628	0.125	0.922	0	0	0	0	0	0	0	0	1	0	0	0	1	0	1	21	REACT_9031	Vpu mediated degradation of CD4	mitosis
105832	21	0.106	0.126	0.14	0.347	0.17	0.006	0.036	0.014	0.002	0.09	0.175	0.033	0	0	0	0	0	0	0	0	1	0	0	0	1	0	1	21	REACT_6820	APC/C:Cdc20 mediated degradation of Cyclin B	mitosis
105830	17	0.158	0.134	0.165	0.452	0.257	0.01	0.033	0.014	0.002	0.093	0.25	0.045	0	0	0	0	0	0	0	0	1	0	0	0	1	0	1	21	REACT_6904	Phosphorylation of the APC/C	mitosis
105834	17	0.12	0.077	0.137	0.53	0.253	0.02	0.029	0.014	0.004	0.106	0.236	0.096	0	0	0	0	0	0	0	0	1	0	0	0	1	0	1	21	REACT_6867	Conversion from APC/C:Cdc20 to APC/C:Cdh1 in late anaphase	mitosis
106196	266	0.331	0.367	0.614	0.142	0.028	0.65	0.092	0.149	0.017	0.004	0.511	0.231	0	0	0	0	0	0	0	0	0	1	0	0	1	0	1	3	REACT_474	Metabolism of carbohydrates	Metabolism, glycan biosynthesis
487465	97	0.041	0.515	0.69	0.176	0.418	0.342	0.058	0.231	0.733	0.002	0.593	0.276	0	0	0	0	0	0	0	0	0	1	0	0	1	0	1	3	GO:0006029	proteoglycan metabolic process	Metabolism, glycan biosynthesis
490824	89	0.339	0.618	0.629	0.363	0.053	0.281	0.042	0.051	0.096	0.079	0.467	0.002	0	0	0	0	0	0	0	0	0	0	0	1	1	0	0	3	GO:0005796	Golgi lumen	Metabolism, glycan biosynthesis
511626	61	0.491	0.441	0.048	0.493	0.128	0.308	0.005	0.077	0.553	0.002	0.695	0.33	0	0	0	0	0	0	0	0	0	1	0	0	1	0	1	3	GO:0050654	chondroitin sulfate proteoglycan metabolic process	Metabolism, glycan biosynthesis
499584	55	0.053	0.482	0.658	0.351	0.021	0.056	0.001	0.011	0.601	0.01	0.611	0.256	0	0	0	0	0	0	1	0	0	0	0	0	1	0	1	3	GO:0030166	proteoglycan biosynthetic process	Metabolism, glycan biosynthesis
645304	53	0.022	0.164	0.208	0.054	0.066	0.204	0.009	0.074	0.66	0.003	0.19	0.112	0	0	0	0	0	0	0	0	0	1	0	0	1	0	1	3	REACT_121314	Heparan sulfate/heparin (HS-GAG) metabolism	Metabolism, glycan biosynthesis
645308	50	0.4	0.503	0.042	0.555	0.01	0.263	0.007	0.057	0.569	0.001	0.251	0.133	0	0	0	0	0	0	0	0	0	1	0	0	1	0	1	3	REACT_121206	Chondroitin sulfate/dermatan sulfate metabolism	Metabolism, glycan biosynthesis
645301	33	0.402	0.6	0.106	0.742	0.086	0.154	0.016	0.007	0.019	0.001	0.542	0.263	0	0	0	0	0	0	0	0	0	1	0	0	1	0	1	3	REACT_121288	Keratan sulfate/keratin metabolism	Metabolism, glycan biosynthesis
645306	30	0.001	0.159	0.226	0.041	0.12	0.41	0.216	0.518	0.889	0.027	0.176	0.321	1	0	0	0	0	0	0	0	0	0	0	0	1	1	0	3	REACT_121248	HS-GAG biosynthesis	Metabolism, glycan biosynthesis
511622	29	0.423	0.314	0.162	0.6	0.663	0.073	0.005	0.005	0.004	0.012	0.629	0.201	0	0	0	0	0	0	0	0	1	0	0	0	1	0	1	3	GO:0050650	chondroitin sulfate proteoglycan biosynthetic process	Metabolism, glycan biosynthesis
545278	26	0.001	0.177	0.209	0.14	0.007	0.324	0.047	0.335	0.998	0.038	0.272	0.079	1	0	0	0	0	0	0	0	0	0	0	0	1	1	0	3	HUMAN_PWY-6564	heparan sulfate biosynthesis	Metabolism, glycan biosynthesis
645305	26	0.331	0.491	0.603	0.44	0.277	0.226	0.027	0.07	0.469	0.004	0.624	0.078	0	0	0	0	0	0	0	0	0	1	0	0	1	0	1	3	REACT_121408	A tetrasaccharide linker sequence is required for GAG synthesis	Metabolism, glycan biosynthesis
1127583	26	0.522	0.212	0.157	0.613	0.261	0.207	0.057	0.078	0.221	0.001	0.21	0.11	0	0	0	0	0	0	0	0	0	1	0	0	1	0	1	3	REACT_268324	Diseases of glycosylation	Metabolism, glycan biosynthesis
545407	23	0.001	0.197	0.238	0.158	0.008	0.334	0.055	0.337	1	0.05	0.231	0.088	1	0	0	0	0	0	0	0	0	0	0	0	1	1	0	3	META_PWY-6564	heparan sulfate biosynthesis	Metabolism, glycan biosynthesis
495313	21	0.001	0.261	0.32	0.183	0.005	0.122	0.067	0.306	0.997	0.046	0.32	0.218	1	0	0	0	0	0	0	0	0	0	0	0	1	1	0	3	GO:0015012	heparan sulfate proteoglycan biosynthetic process	Metabolism, glycan biosynthesis
545274	20	0.001	0.268	0.242	0.178	0.01	0.227	0.049	0.271	0.988	0.042	0.347	0.122	1	0	0	0	0	0	0	0	0	0	0	0	1	1	0	3	HUMAN_PWY-6558	heparan sulfate biosynthesis (late stages)	Metabolism, glycan biosynthesis
645309	20	0.444	0.331	0.187	0.569	0.199	0.054	0.01	0.009	0.001	0.005	0.551	0.054	0	0	0	0	0	0	0	0	1	0	0	0	1	0	1	3	REACT_120989	Chondroitin sulfate biosynthesis	Metabolism, glycan biosynthesis
545406	17	0.001	0.286	0.287	0.214	0.014	0.225	0.073	0.275	0.988	0.053	0.33	0.129	1	0	0	0	0	0	0	0	0	0	0	0	1	1	0	3	META_PWY-6558	heparan sulfate biosynthesis (late stages)	Metabolism, glycan biosynthesis
511627	16	0.576	0.538	0.58	0.29	0.324	0.081	0.015	0.021	0.038	0.002	0.353	0.101	0	0	0	0	0	0	0	0	0	1	0	0	1	0	1	3	GO:0050655	dermatan sulfate proteoglycan metabolic process	Metabolism, glycan biosynthesis
511623	15	0.585	0.532	0.575	0.293	0.343	0.085	0.018	0.02	0.038	0.004	0.364	0.107	0	0	0	0	0	0	0	0	0	1	0	0	1	0	1	3	GO:0050651	dermatan sulfate proteoglycan biosynthetic process	Metabolism, glycan biosynthesis
499617	14	0.508	0.566	0.544	0.616	0.194	0.146	0.018	0.019	0.003	0.005	0.561	0.104	0	0	0	0	0	0	0	0	1	0	0	0	1	0	1	3	GO:0030207	chondroitin sulfate catabolic process	Metabolism, glycan biosynthesis
499615	13	0.582	0.599	0.597	0.322	0.209	0.099	0.02	0.028	0.055	0.001	0.36	0.162	0	0	0	0	0	0	0	0	0	1	0	0	1	0	1	3	GO:0030205	dermatan sulfate metabolic process	Metabolism, glycan biosynthesis
499618	12	0.595	0.591	0.594	0.319	0.223	0.11	0.024	0.034	0.059	0.001	0.376	0.165	0	0	0	0	0	0	0	0	0	1	0	0	1	0	1	3	GO:0030208	dermatan sulfate biosynthetic process	Metabolism, glycan biosynthesis
645310	11	0.592	0.584	0.587	0.327	0.236	0.113	0.032	0.037	0.066	0.003	0.373	0.16	0	0	0	0	0	0	0	0	0	1	0	0	1	0	1	3	REACT_120800	Dermatan sulfate biosynthesis	Metabolism, glycan biosynthesis
413365	10	0.001	0.399	0.35	0.234	0.052	0.172	0.151	0.184	0.961	0.097	0.301	0.005	1	0	0	0	0	0	0	0	0	0	0	0	1	1	0	3	hsa_M00059	Glycosaminoglycan biosynthesis, heparan sulfate backbone	Metabolism, glycan biosynthesis
515023	298	0.039	0.693	0.485	0.204	0.002	0.991	0.386	0.136	0.328	0.759	0.232	0.835	0	0	0	0	1	0	0	0	0	0	0	0	1	1	0	1	GO:0070085	glycosylation	glycosylation
506451	290	0.042	0.672	0.467	0.23	0.003	0.993	0.34	0.112	0.393	0.771	0.209	0.776	0	0	0	0	1	0	0	0	0	0	0	0	1	1	0	1	GO:0043413	macromolecule glycosylation	glycosylation
491387	289	0.045	0.673	0.466	0.223	0.003	0.993	0.342	0.112	0.39	0.766	0.207	0.771	0	0	0	0	1	0	0	0	0	0	0	0	1	1	0	1	GO:0006486	protein glycosylation	glycosylation
496671	191	0.002	0.447	0.37	0.188	0.005	0.859	0.537	0.021	0.35	0.012	0.358	0.633	1	0	0	0	0	0	0	0	0	0	0	0	1	1	0	1	GO:0016758	transferase activity, transferring hexosyl groups	glycosylation
1127679	99	0.004	0.018	0.01	0.367	0.685	0.421	0.007	0.005	0.044	0.004	0.731	0.082	0	0	0	0	0	0	0	0	0	1	0	0	1	0	1	1	REACT_263902	O-linked glycosylation	glycosylation
492679	36	0.011	0.459	0.553	0.245	0.005	0.005	0.06	0.018	0.4	0.002	0.233	0.334	0	0	0	0	0	0	0	0	0	1	0	0	1	0	1	1	GO:0008376	acetylgalactosaminyltransferase activity	glycosylation
495320	32	0.001	0.354	0.131	0.144	0.007	0.203	0.581	0.357	0.791	0.017	0.211	0.314	1	0	0	0	0	0	0	0	0	0	0	0	1	1	0	1	GO:0015020	glucuronosyltransferase activity	glycosylation
370	26	0.055	0.014	0.003	0.007	0.247	0.377	0.079	0.001	0.104	1	0.08	0.035	0	0	0	0	0	0	0	1	0	0	0	0	1	0	1	1	ko00601	Glycosphingolipid biosynthesis - lacto and neolacto series	glycosylation
530748	23	0.157	0.531	0.185	0.406	0.137	0.142	0.046	0.001	0.066	0.902	0.376	0.015	0	0	0	0	0	0	0	1	0	0	0	0	1	0	1	1	REACT_115835	Termination of O-glycan biosynthesis	glycosylation
491374	20	0.033	0.003	0.02	0.022	0.009	0.747	0.45	0.506	0.432	0.442	0.051	0.894	0	1	0	0	0	0	0	0	0	0	0	0	1	1	0	1	GO:0006471	protein ADP-ribosylation	glycosylation
492676	20	0.254	0.604	0.25	0.666	0.032	0.001	0.082	0.004	0.293	0.974	0.391	0.396	0	0	0	0	0	0	0	1	0	0	0	0	1	0	1	1	GO:0008373	sialyltransferase activity	glycosylation
106540	78	0.277	0.298	0.209	0.199	0.321	0.002	0.194	0.367	0.014	0.37	0.479	0.524	0	0	0	0	0	1	0	0	0	0	0	0	1	0	1	56	REACT_7970	Telomere Maintenance	Chromatin remodeling
501435	77	0.437	0.611	0.615	0.477	0.573	0.002	0.1	0.304	0.016	0.466	0.126	0.542	0	0	0	0	0	1	0	0	0	0	0	0	1	0	1	56	GO:0032200	telomere organization	Chromatin remodeling
487020	76	0.439	0.613	0.609	0.482	0.571	0.002	0.096	0.286	0.014	0.468	0.129	0.519	0	0	0	0	0	1	0	0	0	0	0	0	1	0	1	56	GO:0000723	telomere maintenance	Chromatin remodeling
491940	76	0.495	0.306	0.365	0.239	0.462	0.009	0.014	0.013	0.001	0.116	0.429	0.017	0	0	0	0	0	0	0	0	1	0	0	0	1	0	1	56	GO:0007127	meiosis I	Chromatin remodeling
506130	73	0.043	0.083	0.26	0.011	0.046	0.005	0.003	0.013	0.005	0.016	0.521	0.014	0	0	0	0	0	0	1	0	0	0	0	0	1	0	1	56	GO:0043044	ATP-dependent chromatin remodeling	Chromatin remodeling
507521	53	0.579	0.569	0.489	0.464	0.658	0.016	0.018	0.023	0.002	0.193	0.453	0.018	0	0	0	0	0	0	0	0	1	0	0	0	1	0	1	56	GO:0045132	meiotic chromosome segregation	Chromatin remodeling
491944	37	0.582	0.384	0.557	0.366	0.533	0.076	0.048	0.044	0.002	0.24	0.56	0.111	0	0	0	0	0	0	0	0	1	0	0	0	1	0	1	56	GO:0007131	reciprocal meiotic recombination	Chromatin remodeling
491271	32	0.598	0.574	0.575	0.647	0.408	0.004	0.091	0.209	0.017	0.307	0.149	0.4	0	0	0	0	0	1	0	0	0	0	0	0	1	0	1	56	GO:0006312	mitotic recombination	Chromatin remodeling
487019	27	0.619	0.623	0.587	0.644	0.375	0.003	0.108	0.424	0.038	0.41	0.183	0.485	0	0	0	0	0	1	0	0	0	0	0	0	1	0	1	56	GO:0000722	telomere maintenance via recombination	Chromatin remodeling
505160	21	0.037	0.006	0.017	0.006	0.077	0.049	0.065	0.082	0.001	0.053	0.024	0.064	0	0	0	0	0	0	0	0	1	0	0	0	1	0	1	56	GO:0040001	establishment of mitotic spindle localization	Chromatin remodeling
486669	19	0.043	0.013	0.018	0.011	0.091	0.103	0.178	0.234	0.002	0.071	0.03	0.112	0	0	0	0	0	0	0	0	1	0	0	0	1	0	1	56	GO:0000132	establishment of mitotic spindle orientation	Chromatin remodeling
491943	17	0.485	0.467	0.33	0.306	0.183	0.154	0.182	0.18	0.132	0.237	0.328	0.001	0	0	0	0	0	0	0	0	0	0	0	1	1	0	0	56	GO:0007130	synaptonemal complex assembly	Chromatin remodeling
105783	66	0.253	0.071	0.037	0.005	0.307	0.023	0.137	0.055	0.001	0.145	0.393	0.663	0	0	0	0	0	0	0	0	1	0	0	0	1	0	1	11	REACT_9029	Cyclin A:Cdk2-associated events at S phase entry	Cell cycle, DNA replication
105770	65	0.185	0.045	0.029	0.005	0.232	0.025	0.092	0.052	0.001	0.111	0.326	0.533	0	0	0	0	0	0	0	0	1	0	0	0	1	0	1	11	REACT_1574	Cyclin E associated events during G1/S transition	Cell cycle, DNA replication
105771	56	0.196	0.029	0.019	0.012	0.245	0.069	0.204	0.072	0.001	0.135	0.175	0.658	0	0	0	0	0	0	0	0	1	0	0	0	1	0	1	11	REACT_9003	SCF(Skp2)-mediated degradation of p27/p21	Cell cycle, DNA replication
499351	38	0.31	0.341	0.192	0.175	0.383	0.001	0.025	0.047	0.017	0.05	0.378	0.163	0	0	0	0	0	1	0	0	0	0	0	0	1	0	1	11	GO:0022616	DNA strand elongation	Cell cycle, DNA replication
491235	36	0.315	0.352	0.197	0.2	0.392	0.001	0.027	0.039	0.016	0.051	0.386	0.096	0	0	0	0	0	1	0	0	0	0	0	0	1	0	1	11	GO:0006271	DNA strand elongation involved in DNA replication	Cell cycle, DNA replication
808753	29	0.362	0.42	0.3	0.376	0.298	0.002	0.106	0.248	0.034	0.229	0.498	0.147	0	0	0	0	0	1	0	0	0	0	0	0	1	0	1	11	GO:0044786	cell cycle DNA replication	Cell cycle, DNA replication
502480	28	0.355	0.408	0.326	0.377	0.301	0.003	0.115	0.211	0.038	0.233	0.509	0.152	0	0	0	0	0	1	0	0	0	0	0	0	1	0	1	11	GO:0033260	nuclear DNA replication	Cell cycle, DNA replication
499545	293	0.191	0.179	0.213	0.05	0.197	0.4	0.562	0.12	0.001	0.579	0.654	0.095	0	0	0	0	0	0	0	0	1	0	0	0	1	0	1	12	GO:0030111	regulation of Wnt signaling pathway	Cell cycle, checkpoints
1183518	267	0.097	0.028	0.047	0.01	0.062	0.504	0.538	0.2	0.004	0.511	0.458	0.948	0	0	0	0	0	0	0	0	1	0	0	0	1	0	1	12	REACT_355457	Diseases of signal transduction	Cell cycle, checkpoints
366161	256	0.789	0.393	0.42	0.081	0.466	0.485	0.63	0.095	0.001	0.566	0.828	0.878	0	0	0	0	0	0	0	0	1	0	0	0	1	0	1	12	REACT_75820	Class I MHC mediated antigen processing & presentation	Cell cycle, checkpoints
488094	250	0.02	0.012	0.04	0.019	0.2	0.826	0.589	0.282	0.004	0.719	0.251	0.97	0	0	0	0	0	0	0	0	1	0	0	0	1	0	1	12	GO:0002218	activation of innate immune response	Cell cycle, checkpoints
488631	244	0.02	0.016	0.041	0.029	0.2	0.835	0.598	0.28	0.004	0.759	0.221	0.968	0	0	0	0	0	0	0	0	1	0	0	0	1	0	1	12	GO:0002758	innate immune response-activating signal transduction	Cell cycle, checkpoints
1127516	229	0.194	0.102	0.067	0.005	0.061	0.168	0.341	0.126	0.001	0.572	0.556	0.512	0	0	0	0	0	0	0	0	1	0	0	0	1	0	1	12	REACT_264596	TCF dependent signaling in response to WNT	Cell cycle, checkpoints
514383	226	0.189	0.082	0.118	0.025	0.129	0.398	0.508	0.177	0.001	0.483	0.433	0.15	0	0	0	0	0	0	0	0	1	0	0	0	1	0	1	12	GO:0060828	regulation of canonical Wnt signaling pathway	Cell cycle, checkpoints
498665	224	0.257	0.127	0.166	0.016	0.503	0.097	0.165	0.03	0.001	0.465	0.083	0.699	0	0	0	0	0	0	0	0	1	0	0	0	1	0	1	12	GO:0019882	antigen processing and presentation	Cell cycle, checkpoints
366162	212	0.685	0.272	0.277	0.115	0.366	0.442	0.519	0.089	0.001	0.462	0.797	0.845	0	0	0	0	0	0	0	0	1	0	0	0	1	0	1	12	REACT_75842	Antigen processing: Ubiquitination & Proteasome degradation	Cell cycle, checkpoints
576248	205	0.07	0.087	0.04	0.036	0.205	0.635	0.499	0.171	0.003	0.439	0.517	0.933	0	0	0	0	0	0	0	0	1	0	0	0	1	0	1	12	REACT_118773	Signaling by the B Cell Receptor (BCR)	Cell cycle, checkpoints
510172	195	0.388	0.172	0.198	0.025	0.429	0.042	0.146	0.025	0.001	0.411	0.222	0.621	0	0	0	0	0	0	0	0	1	0	0	0	1	0	1	12	GO:0048002	antigen processing and presentation of peptide antigen	Cell cycle, checkpoints
486728	193	0.254	0.074	0.04	0.005	0.117	0.216	0.296	0.062	0.001	0.64	0.088	0.916	0	0	0	0	0	0	0	0	1	0	0	0	1	0	1	12	GO:0000209	protein polyubiquitination	Cell cycle, checkpoints
498667	177	0.263	0.128	0.143	0.01	0.412	0.036	0.16	0.048	0.001	0.309	0.125	0.697	0	0	0	0	0	0	0	0	1	0	0	0	1	0	1	12	GO:0019884	antigen processing and presentation of exogenous antigen	Cell cycle, checkpoints
488351	170	0.266	0.083	0.106	0.008	0.355	0.037	0.163	0.046	0.001	0.306	0.124	0.65	0	0	0	0	0	0	0	0	1	0	0	0	1	0	1	12	GO:0002478	antigen processing and presentation of exogenous peptide antigen	Cell cycle, checkpoints
499595	162	0.192	0.271	0.284	0.093	0.274	0.253	0.441	0.137	0.001	0.499	0.698	0.189	0	0	0	0	0	0	0	0	1	0	0	0	1	0	1	12	GO:0030177	positive regulation of Wnt signaling pathway	Cell cycle, checkpoints
1127527	144	0.13	0.045	0.022	0.008	0.212	0.858	0.708	0.399	0.002	0.723	0.072	0.734	0	0	0	0	0	0	0	0	1	0	0	0	1	0	1	12	REACT_264224	beta-catenin independent WNT signaling	Cell cycle, checkpoints
982376	140	0.128	0.119	0.085	0.073	0.296	0.021	0.149	0.017	0.001	0.244	0.161	0.48	0	0	0	0	0	0	0	0	1	0	0	0	1	0	1	12	GO:1902806	regulation of cell cycle G1/S phase transition	Cell cycle, checkpoints
1127535	135	0.325	0.013	0.017	0.004	0.394	0.771	0.715	0.229	0.005	0.652	0.19	0.957	0	0	0	1	0	0	0	0	0	0	0	0	1	1	0	12	REACT_264508	Signaling by Hedgehog	Cell cycle, checkpoints
518694	134	0.203	0.159	0.115	0.107	0.377	0.021	0.133	0.023	0.001	0.246	0.215	0.512	0	0	0	0	0	0	0	0	1	0	0	0	1	0	1	12	GO:2000045	regulation of G1/S transition of mitotic cell cycle	Cell cycle, checkpoints
518403	130	0.19	0.092	0.136	0.078	0.152	0.255	0.327	0.157	0.001	0.446	0.374	0.143	0	0	0	0	0	0	0	0	1	0	0	0	1	0	1	12	GO:0090263	positive regulation of canonical Wnt signaling pathway	Cell cycle, checkpoints
106010	127	0.525	0.194	0.161	0.047	0.596	0.72	0.501	0.525	0.001	0.66	0.627	1	0	0	0	0	0	0	0	0	1	0	0	0	1	0	1	12	REACT_6288	Host Interactions of HIV factors	Cell cycle, checkpoints
488095	126	0.191	0.094	0.103	0.035	0.43	0.708	0.646	0.332	0.001	0.627	0.541	0.929	0	0	0	0	0	0	0	0	1	0	0	0	1	0	1	12	GO:0002220	innate immune response activating cell surface receptor signaling pathway	Cell cycle, checkpoints
1183549	122	0.164	0.079	0.103	0.04	0.415	0.683	0.614	0.277	0.002	0.619	0.506	0.919	0	0	0	0	0	0	0	0	1	0	0	0	1	0	1	12	REACT_355405	C-type lectin receptors (CLRs)	Cell cycle, checkpoints
488098	120	0.177	0.093	0.101	0.034	0.426	0.7	0.618	0.326	0.001	0.631	0.514	0.921	0	0	0	0	0	0	0	0	1	0	0	0	1	0	1	12	GO:0002223	stimulatory C-type lectin receptor signaling pathway	Cell cycle, checkpoints
777518	109	0.077	0.021	0.033	0.011	0.294	0.029	0.133	0.035	0.001	0.302	0.062	0.456	0	0	0	0	0	0	0	0	1	0	0	0	1	0	1	12	GO:0044774	mitotic DNA integrity checkpoint	Cell cycle, checkpoints
488347	108	0.518	0.17	0.207	0.03	0.482	0.773	0.803	0.347	0.001	0.891	0.351	0.752	0	0	0	0	0	0	0	0	1	0	0	0	1	0	1	12	GO:0002474	antigen processing and presentation of peptide antigen via MHC class I	Cell cycle, checkpoints
777517	103	0.068	0.017	0.023	0.011	0.259	0.037	0.194	0.059	0.001	0.357	0.053	0.692	0	0	0	0	0	0	0	0	1	0	0	0	1	0	1	12	GO:0044773	mitotic DNA damage checkpoint	Cell cycle, checkpoints
982377	103	0.064	0.029	0.046	0.012	0.297	0.083	0.227	0.047	0.001	0.352	0.082	0.816	0	0	0	0	0	0	0	0	1	0	0	0	1	0	1	12	GO:1902807	negative regulation of cell cycle G1/S phase transition	Cell cycle, checkpoints
645290	102	0.204	0.208	0.244	0.086	0.272	0.005	0.013	0.014	0.001	0.024	0.182	0.026	0	0	0	0	0	0	0	0	1	0	0	0	1	0	1	12	REACT_121399	MHC class II antigen presentation	Cell cycle, checkpoints
1183550	100	0.12	0.03	0.055	0.028	0.347	0.647	0.593	0.263	0.001	0.589	0.309	0.869	0	0	0	0	0	0	0	0	1	0	0	0	1	0	1	12	REACT_188323	CLEC7A (Dectin-1) signaling	Cell cycle, checkpoints
1127538	99	0.479	0.046	0.046	0.006	0.381	0.717	0.74	0.325	0.001	0.594	0.236	0.965	0	0	0	0	0	0	0	0	1	0	0	0	1	0	1	12	REACT_268323	Hedgehog 'off' state	Cell cycle, checkpoints
488368	95	0.201	0.138	0.204	0.073	0.282	0.005	0.013	0.018	0.001	0.033	0.153	0.069	0	0	0	0	0	0	0	0	1	0	0	0	1	0	1	12	GO:0002495	antigen processing and presentation of peptide antigen via MHC class II	Cell cycle, checkpoints
498669	93	0.203	0.143	0.21	0.075	0.278	0.005	0.013	0.021	0.001	0.033	0.154	0.06	0	0	0	0	0	0	0	0	1	0	0	0	1	0	1	12	GO:0019886	antigen processing and presentation of exogenous peptide antigen via MHC class II	Cell cycle, checkpoints
187211	87	0.315	0.053	0.027	0.016	0.543	0.696	0.695	0.462	0.002	0.718	0.237	0.977	0	0	0	0	0	0	0	0	1	0	0	0	1	0	1	12	REACT_24994	Regulation of mRNA stability by proteins that bind AU-rich elements	Cell cycle, checkpoints
516084	86	0.175	0.019	0.027	0.01	0.222	0.215	0.288	0.142	0.001	0.468	0.038	0.738	0	0	0	0	0	0	0	0	1	0	0	0	1	0	1	12	GO:0071158	positive regulation of cell cycle arrest	Cell cycle, checkpoints
1127542	84	0.179	0.007	0.015	0.013	0.299	0.697	0.684	0.365	0.002	0.776	0.062	0.871	0	0	0	0	0	0	0	0	1	0	0	0	1	0	1	12	REACT_268718	Hedgehog 'on' state	Cell cycle, checkpoints
106511	81	0.098	0.005	0.008	0.005	0.143	0.491	0.49	0.258	0.001	0.526	0.09	0.966	0	0	0	0	0	0	0	0	1	0	0	0	1	0	1	12	REACT_11063	Degradation of beta-catenin by the destruction complex	Cell cycle, checkpoints
477122	81	0.572	0.248	0.264	0.019	0.54	0.703	0.802	0.432	0.001	0.824	0.398	0.887	0	0	0	0	0	0	0	0	1	0	0	0	1	0	1	12	REACT_111119	Antigen processing-Cross presentation	Cell cycle, checkpoints
505717	79	0.443	0.154	0.188	0.02	0.559	0.724	0.766	0.392	0.001	0.815	0.293	0.892	0	0	0	0	0	0	0	0	1	0	0	0	1	0	1	12	GO:0042590	antigen processing and presentation of exogenous peptide antigen via MHC class I	Cell cycle, checkpoints
808750	77	0.116	0.025	0.022	0.009	0.244	0.151	0.391	0.173	0.001	0.413	0.056	0.836	0	0	0	0	0	0	0	0	1	0	0	0	1	0	1	12	GO:0044783	G1 DNA damage checkpoint	Cell cycle, checkpoints
912528	77	0.134	0.026	0.028	0.009	0.274	0.144	0.355	0.152	0.001	0.409	0.071	0.853	0	0	0	0	0	0	0	0	1	0	0	0	1	0	1	12	GO:0044819	mitotic G1/S transition checkpoint	Cell cycle, checkpoints
500822	76	0.113	0.022	0.019	0.006	0.247	0.149	0.378	0.172	0.001	0.413	0.059	0.83	0	0	0	0	0	0	0	0	1	0	0	0	1	0	1	12	GO:0031571	mitotic G1 DNA damage checkpoint	Cell cycle, checkpoints
488352	75	0.452	0.16	0.199	0.021	0.544	0.717	0.753	0.397	0.001	0.809	0.301	0.851	0	0	0	0	0	0	0	0	1	0	0	0	1	0	1	12	GO:0002479	antigen processing and presentation of exogenous peptide antigen via MHC class I, TAP-dependent	Cell cycle, checkpoints
517311	71	0.19	0.029	0.03	0.022	0.251	0.175	0.398	0.217	0.001	0.479	0.081	0.916	0	0	0	0	0	0	0	0	1	0	0	0	1	0	1	12	GO:0072395	signal transduction involved in cell cycle checkpoint	Cell cycle, checkpoints
517317	70	0.19	0.028	0.033	0.023	0.254	0.179	0.394	0.216	0.001	0.477	0.088	0.916	0	0	0	0	0	0	0	0	1	0	0	0	1	0	1	12	GO:0072401	signal transduction involved in DNA integrity checkpoint	Cell cycle, checkpoints
517329	68	0.139	0.017	0.02	0.012	0.243	0.198	0.413	0.23	0.001	0.471	0.05	0.898	0	0	0	0	0	0	0	0	1	0	0	0	1	0	1	12	GO:0072413	signal transduction involved in mitotic cell cycle checkpoint	Cell cycle, checkpoints
517347	67	0.148	0.019	0.021	0.012	0.233	0.222	0.445	0.251	0.001	0.474	0.043	0.893	0	0	0	0	0	0	0	0	1	0	0	0	1	0	1	12	GO:0072431	signal transduction involved in mitotic G1 DNA damage checkpoint	Cell cycle, checkpoints
491815	66	0.103	0.01	0.007	0.005	0.147	0.244	0.441	0.258	0.001	0.468	0.019	0.893	0	0	0	0	0	0	0	0	1	0	0	0	1	0	1	12	GO:0006977	DNA damage response, signal transduction by p53 class mediator resulting in cell cycle arrest	Cell cycle, checkpoints
576251	66	0.165	0.028	0.036	0.017	0.418	0.583	0.556	0.258	0.003	0.627	0.361	0.905	0	0	0	0	0	0	0	0	1	0	0	0	1	0	1	12	REACT_118656	Activation of NF-kappaB in B cells	Cell cycle, checkpoints
486994	65	0.058	0.012	0.006	0.011	0.206	0.61	0.637	0.313	0.002	0.719	0.013	0.885	0	0	0	0	0	0	0	0	1	0	0	0	1	0	1	12	GO:0000502	proteasome complex	Cell cycle, checkpoints
198786	64	0.261	0.078	0.075	0.047	0.474	0.557	0.649	0.282	0.002	0.72	0.162	0.816	0	0	0	0	0	0	0	0	1	0	0	0	1	0	1	12	WP183	Proteasome Degradation	Cell cycle, checkpoints
477124	64	0.377	0.117	0.155	0.019	0.617	0.672	0.681	0.383	0.001	0.755	0.309	0.958	0	0	0	0	0	0	0	0	1	0	0	0	1	0	1	12	REACT_111178	ER-Phagosome pathway	Cell cycle, checkpoints
1127536	64	0.215	0.006	0.014	0.014	0.295	0.663	0.583	0.317	0.002	0.691	0.321	0.886	0	0	0	0	0	0	0	0	1	0	0	0	1	0	1	12	REACT_264605	Hedgehog ligand biogenesis	Cell cycle, checkpoints
105740	60	0.094	0.013	0.011	0.006	0.126	0.084	0.247	0.115	0.001	0.269	0.026	0.764	0	0	0	0	0	0	0	0	1	0	0	0	1	0	1	12	REACT_2254	G1/S DNA Damage Checkpoints	Cell cycle, checkpoints
1127539	59	0.249	0.019	0.032	0.006	0.371	0.594	0.528	0.268	0.001	0.62	0.283	0.95	0	0	0	0	0	0	0	0	1	0	0	0	1	0	1	12	REACT_268366	GLI3 is processed to GLI3R by the proteasome	Cell cycle, checkpoints
1127540	59	0.207	0.014	0.028	0.007	0.289	0.607	0.521	0.267	0.001	0.621	0.17	0.969	0	0	0	0	0	0	0	0	1	0	0	0	1	0	1	12	REACT_267700	Degradation of GLI2 by the proteasome	Cell cycle, checkpoints
1127541	59	0.191	0.013	0.026	0.008	0.338	0.615	0.553	0.325	0.002	0.601	0.177	0.954	0	0	0	0	0	0	0	0	1	0	0	0	1	0	1	12	REACT_268156	Degradation of GLI1 by the proteasome	Cell cycle, checkpoints
1183552	59	0.209	0.026	0.033	0.015	0.389	0.574	0.55	0.33	0.001	0.644	0.287	0.909	0	0	0	0	0	0	0	0	1	0	0	0	1	0	1	12	REACT_188330	Dectin-1 mediated noncanonical NF-kB signaling	Cell cycle, checkpoints
105741	57	0.117	0.015	0.012	0.007	0.135	0.162	0.29	0.142	0.001	0.269	0.027	0.72	0	0	0	0	0	0	0	0	1	0	0	0	1	0	1	12	REACT_85	p53-Dependent G1/S DNA damage checkpoint	Cell cycle, checkpoints
1127522	56	0.173	0.015	0.017	0.009	0.189	0.623	0.522	0.327	0.001	0.656	0.076	0.944	0	0	0	0	0	0	0	0	1	0	0	0	1	0	1	12	REACT_264438	degradation of DVL	Cell cycle, checkpoints
187212	55	0.193	0.011	0.016	0.009	0.255	0.62	0.535	0.319	0.001	0.663	0.111	0.916	0	0	0	0	0	0	0	0	1	0	0	0	1	0	1	12	REACT_25325	AUF1 (hnRNP D0) destabilizes mRNA	Cell cycle, checkpoints
1127635	55	0.192	0.005	0.006	0.007	0.313	0.658	0.588	0.33	0.001	0.694	0.079	0.898	0	0	0	0	0	0	0	0	1	0	0	0	1	0	1	12	REACT_264623	Hh mutants abrogate ligand secretion	Cell cycle, checkpoints
1127523	54	0.211	0.024	0.028	0.012	0.242	0.661	0.596	0.363	0.002	0.667	0.101	0.931	0	0	0	0	0	0	0	0	1	0	0	0	1	0	1	12	REACT_263873	degradation of AXIN	Cell cycle, checkpoints
106017	53	0.251	0.017	0.019	0.009	0.286	0.638	0.61	0.398	0.001	0.662	0.139	0.869	0	0	0	0	0	0	0	0	1	0	0	0	1	0	1	12	REACT_9453	Vif-mediated degradation of APOBEC3G	Cell cycle, checkpoints
105744	52	0.116	0.006	0.009	0.006	0.143	0.549	0.508	0.306	0.001	0.655	0.011	0.91	0	0	0	0	0	0	0	0	1	0	0	0	1	0	1	12	REACT_309	Stabilization of p53	Cell cycle, checkpoints
105747	52	0.19	0.017	0.029	0.009	0.297	0.387	0.514	0.298	0.001	0.681	0.137	0.948	0	0	0	0	0	0	0	0	1	0	0	0	1	0	1	12	REACT_1208	p53-Independent G1/S DNA damage checkpoint	Cell cycle, checkpoints
160939	51	0.124	0.007	0.01	0.006	0.157	0.572	0.509	0.313	0.001	0.641	0.011	0.908	0	0	0	0	0	0	0	0	1	0	0	0	1	0	1	12	REACT_20549	Autodegradation of the E3 ubiquitin ligase COP1	Cell cycle, checkpoints
105685	50	0.163	0.008	0.012	0.009	0.201	0.605	0.578	0.357	0.001	0.672	0.044	0.93	0	0	0	0	0	0	0	0	1	0	0	0	1	0	1	12	REACT_13648	Regulation of Apoptosis	Cell cycle, checkpoints
105788	50	0.198	0.008	0.024	0.008	0.239	0.407	0.472	0.258	0.001	0.471	0.071	0.808	0	0	0	0	0	0	0	0	1	0	0	0	1	0	1	12	REACT_1221	CDK-mediated phosphorylation and removal of Cdc6	Cell cycle, checkpoints
105796	50	0.223	0.022	0.021	0.01	0.316	0.586	0.516	0.311	0.001	0.645	0.13	0.921	0	0	0	0	0	0	0	0	1	0	0	0	1	0	1	12	REACT_938	Ubiquitin-dependent degradation of Cyclin D	Cell cycle, checkpoints
106176	50	0.135	0.016	0.021	0.025	0.22	0.606	0.6	0.416	0.003	0.674	0.021	0.837	0	0	0	0	0	0	0	0	1	0	0	0	1	0	1	12	REACT_13565	Regulation of ornithine decarboxylase (ODC)	Cell cycle, checkpoints
105686	49	0.233	0.014	0.029	0.01	0.324	0.606	0.557	0.352	0.001	0.663	0.133	0.905	0	0	0	0	0	0	0	0	1	0	0	0	1	0	1	12	REACT_13464	Regulation of activated PAK-2p34 by proteasome mediated degradation	Cell cycle, checkpoints
477126	49	0.338	0.134	0.093	0.021	0.213	0.556	0.62	0.407	0.001	0.639	0.146	0.68	0	0	0	0	0	0	0	0	1	0	0	0	1	0	1	12	REACT_111056	Cross-presentation of soluble exogenous antigens (endosomes)	Cell cycle, checkpoints
445	44	0.157	0.02	0.026	0.024	0.291	0.561	0.565	0.403	0.004	0.667	0.058	0.872	0	0	0	0	0	0	0	0	1	0	0	0	1	0	1	12	ko03050	Proteasome	Cell cycle, checkpoints
512202	34	0.596	0.667	0.495	0.149	0.27	0.012	0.032	0.001	0.006	0.096	0.026	0.298	0	0	0	0	0	0	0	1	0	0	0	0	1	0	1	12	GO:0051318	G1 phase	Cell cycle, checkpoints
105789	32	0.35	0.353	0.225	0.208	0.388	0.001	0.031	0.021	0.019	0.054	0.403	0.074	0	0	0	0	0	1	0	0	0	0	0	0	1	0	1	12	REACT_932	DNA strand elongation	Cell cycle, checkpoints
486621	30	0.488	0.559	0.34	0.097	0.707	0.017	0.042	0.004	0.005	0.094	0.04	0.291	0	0	0	0	0	0	0	1	0	0	0	0	1	0	1	12	GO:0000080	mitotic G1 phase	Cell cycle, checkpoints
499359	23	0.133	0.046	0.034	0.047	0.23	0.524	0.577	0.555	0.002	0.627	0.057	0.786	0	0	0	0	0	0	0	0	1	0	0	0	1	0	1	12	GO:0022624	proteasome accessory complex	Cell cycle, checkpoints
490858	20	0.07	0.032	0.015	0.014	0.061	0.489	0.512	0.522	0.004	0.584	0.031	0.731	0	0	0	0	0	0	0	0	1	0	0	0	1	0	1	12	GO:0005838	proteasome regulatory particle	Cell cycle, checkpoints
106373	16	0.222	0.001	0.05	0.192	0.006	0.815	0.861	0.94	0.4	0.911	0.322	0.123	0	1	0	0	0	0	0	0	0	0	0	0	1	1	0	17	REACT_18342	Nucleotide-like (purinergic) receptors	Cation channel, signal trnasduction
198869	11	0.032	0.003	0.092	0.354	0.022	0.827	0.843	0.922	0.148	0.875	0.182	0.169	0	1	0	0	0	0	0	0	0	0	0	0	1	1	0	17	WP80	Nucleotide GPCRs	Cation channel, signal trnasduction
106374	12	0.439	0.012	0.006	0.069	0.004	0.955	0.967	0.93	0.381	0.931	0.338	0.203	0	0	0	0	1	0	0	0	0	0	0	0	1	1	0	17	REACT_18289	P2Y receptors	Cation channel, signal trnasduction
462	273	0.167	0.158	0.172	0.573	0.415	0.536	0.007	0.001	0.013	0.821	0.428	0.005	0	0	0	0	0	0	0	1	0	0	0	0	1	0	1	17	ko04080	Neuroactive ligand-receptor interaction	Cation channel, signal trnasduction
490226	15	0.114	0.093	0.12	0.313	0.633	0.041	0.075	0.073	0.001	0.875	0.318	0.006	0	0	0	0	0	0	0	0	1	0	0	0	1	0	1	17	GO:0004935	adrenergic receptor activity	Cation channel, signal trnasduction
503902	278	0.245	0.214	0.214	0.409	0.889	0.591	0.025	0.053	0.039	0.001	0.468	0.012	0	0	0	0	0	0	0	0	0	1	0	0	1	0	1	17	GO:0034702	ion channel complex	Cation channel, signal trnasduction
503903	168	0.345	0.262	0.313	0.388	0.811	0.528	0.07	0.106	0.124	0.001	0.448	0.01	0	0	0	0	0	0	0	0	0	1	0	0	1	0	1	17	GO:0034703	cation channel complex	Cation channel, signal trnasduction
106535	14	0.3	0.01	0.01	0.037	0.314	0.136	0.057	0.025	0.072	0.45	0.135	0.002	0	0	0	0	0	0	0	0	0	0	0	1	1	0	0	17	REACT_15461	Acetylcholine Binding And Downstream Events	Cation channel, signal trnasduction
161028	12	0.278	0.014	0.015	0.053	0.338	0.12	0.062	0.031	0.083	0.456	0.143	0.004	0	0	0	0	0	0	0	0	0	0	0	1	1	0	0	17	REACT_22336	Presynaptic nicotinic acetylcholine receptors	Cation channel, signal trnasduction
161032	11	0.236	0.026	0.025	0.047	0.568	0.161	0.063	0.035	0.065	0.996	0.167	0.004	0	0	0	0	0	0	0	0	0	0	0	1	1	0	0	17	REACT_22303	Highly calcium permeable postsynaptic nicotinic acetylcholine receptors	Cation channel, signal trnasduction
401	18	0.002	0.22	0.205	0.528	0.092	0.773	0.295	0.303	0.499	0.56	0.275	0.019	1	0	0	0	0	0	0	0	0	0	0	0	1	1	0	0	ko00770	Pantothenate and CoA biosynthesis
487862	23	0.003	0.231	0.332	0.212	0.208	0.259	0.549	0.183	0.689	0.788	0.117	0.612	1	0	0	0	0	0	0	0	0	0	0	0	1	1	0	0	GO:0001972	retinoic acid binding
503075	17	0.003	0.237	0.136	0.283	0.091	0.87	0.839	0.855	0.171	0.622	0.274	0.758	1	0	0	0	0	0	0	0	0	0	0	0	1	1	0	0	GO:0033866	nucleoside bisphosphate biosynthetic process
505926	85	0.004	0.02	0.033	0.025	0.054	0.251	0.278	0.168	0.135	0.292	0.079	0.678	1	0	0	0	0	0	0	0	0	0	0	0	1	1	0	0	GO:0042826	histone deacetylase binding
507269	168	0.002	0.043	0.072	0.206	0.224	0.686	0.532	0.687	0.196	0.232	0.09	0.519	1	0	0	0	0	0	0	0	0	0	0	0	1	1	0	0	GO:0044262	cellular carbohydrate metabolic process
512225	85	0.003	0.096	0.057	0.04	0.105	0.532	0.825	0.732	0.313	0.781	0.12	0.841	1	0	0	0	0	0	0	0	0	0	0	0	1	1	0	0	GO:0051341	regulation of oxidoreductase activity
545294	15	0.004	0.002	0.182	0.484	0.318	0.928	0.023	0.033	0.295	0.639	0.281	0.267	1	0	0	0	0	0	0	0	0	0	0	0	1	1	0	0	HUMAN_PWY-6861	the visual cycle I (vertebrates)
645352	11	0.002	0.038	0.066	0.112	0.006	0.006	0.081	0.061	0.194	0.052	0.159	0.063	1	0	0	0	0	0	0	0	0	0	0	0	1	1	0	0	REACT_121123	Reversible hydration of carbon dioxide
658418	206	0.004	0.022	0.009	0.007	0.083	0.054	0.047	0.012	0.007	0.071	0.063	0.885	1	0	0	0	0	0	0	0	0	0	0	0	1	1	0	0	hsa05203	Viral carcinogenesis
752694	171	0.004	0.016	0.006	0.007	0.071	0.186	0.23	0.062	0.018	0.449	0.036	0.521	1	0	0	0	0	0	0	0	0	0	0	0	1	1	0	0	GO:0097193	intrinsic apoptotic signaling pathway
198840	23	0.062	0.003	0.005	0.029	0.198	0.463	0.368	0.362	0.305	0.599	0.104	0.054	0	1	0	0	0	0	0	0	0	0	0	0	1	1	0	0	WP272	Blood Clotting Cascade
488452	11	0.04	0.002	0.011	0.2	0.027	0.982	0.003	0.009	0.816	0.673	0.167	0.78	0	1	0	0	0	0	0	0	0	0	0	0	1	1	0	0	GO:0002579	positive regulation of antigen processing and presentation
511701	202	0.019	0.003	0.007	0.011	0.139	0.864	0.771	0.566	0.885	0.778	0.009	0.415	0	1	0	0	0	0	0	0	0	0	0	0	1	1	0	0	GO:0050730	regulation of peptidyl-tyrosine phosphorylation
512752	79	0.031	0.004	0.009	0.081	0.052	0.513	0.309	0.197	0.518	0.582	0.018	0.21	0	1	0	0	0	0	0	0	0	0	0	0	1	1	0	0	GO:0051897	positive regulation of protein kinase B signaling
106057	39	0.114	0.01	0.003	0.154	0.277	0.565	0.335	0.248	0.531	0.394	0.087	0.117	0	0	1	0	0	0	0	0	0	0	0	0	1	1	0	0	REACT_2051	Formation of Fibrin Clot (Clotting Cascade)
138047	33	0.021	0.005	0.003	0.017	0.019	0.608	0.41	0.305	0.703	0.494	0.025	0.777	0	0	1	0	0	0	0	0	0	0	0	0	1	1	0	0	ephbfwdpathway	EPHB forward signaling
491586	21	0.145	0.075	0.001	0.161	0.015	0.029	0.094	0.167	0.324	0.506	0.072	0.056	0	0	1	0	0	0	0	0	0	0	0	0	1	1	0	0	GO:0006699	bile acid biosynthetic process
492318	222	0.008	0.009	0.004	0.064	0.132	0.102	0.044	0.037	0.083	0.27	0.032	0.14	0	0	1	0	0	0	0	0	0	0	0	0	1	1	0	0	GO:0007568	aging
497171	28	0.16	0.018	0.001	0.048	0.673	0.414	0.894	0.869	0.98	0.402	0.023	0.745	0	0	1	0	0	0	0	0	0	0	0	0	1	1	0	0	GO:0018200	peptidyl-glutamic acid modification
507798	98	0.031	0.011	0.003	0.006	0.037	0.582	0.381	0.405	0.427	0.606	0.015	0.453	0	0	1	0	0	0	0	0	0	0	0	0	1	1	0	0	GO:0045444	fat cell differentiation
511886	17	0.015	0.006	0.002	0.007	0.018	0.754	0.596	0.435	0.558	0.913	0.064	0.631	0	0	1	0	0	0	0	0	0	0	0	0	1	1	0	0	GO:0050951	sensory perception of temperature stimulus
645319	19	0.005	0.007	0.002	0.049	0.139	0.958	0.006	0.038	0.62	0.961	0.007	0.123	0	0	1	0	0	0	0	0	0	0	0	0	1	1	0	0	REACT_121238	Synthesis of PC
752729	17	0.076	0.049	0.003	0.02	0.151	0.258	0.051	0.075	0.281	0.056	0.072	0.404	0	0	1	0	0	0	0	0	0	0	0	0	1	1	0	0	GO:0097228	sperm principal piece
1129477	250	0.013	0.017	0.003	0.012	0.196	0.264	0.108	0.042	0.266	0.439	0.02	0.439	0	0	1	0	0	0	0	0	0	0	0	0	1	1	0	0	GO:1903651	positive regulation of cytoplasmic transport
471	140	0.02	0.029	0.023	0.002	0.007	0.247	0.391	0.33	0.073	0.595	0.04	0.538	0	0	0	1	0	0	0	0	0	0	0	0	1	1	0	0	ko04310	Wnt signaling pathway
478	207	0.026	0.01	0.028	0.002	0.438	0.17	0.076	0.066	0.211	0.586	0.221	0.335	0	0	0	1	0	0	0	0	0	0	0	0	1	1	0	0	ko04510	Focal adhesion
106503	123	0.048	0.028	0.042	0.001	0.149	0.661	0.856	0.584	0.829	0.729	0.123	0.875	0	0	0	1	0	0	0	0	0	0	0	0	1	1	0	0	REACT_11051	Rho GTPase cycle
116129	74	0.027	0.024	0.019	0.004	0.059	0.281	0.262	0.289	0.265	0.447	0.065	0.396	0	0	0	1	0	0	0	0	0	0	0	0	1	1	0	0	ko05412	Arrhythmogenic right ventricular cardiomyopathy (ARVC)
169351	81	0.011	0.007	0.007	0.003	0.082	0.03	0.097	0.078	0.081	0.157	0.009	0.443	0	0	0	1	0	0	0	0	0	0	0	0	1	1	0	0	myc_activpathway	Validated targets of C-MYC transcriptional activation
198827	90	0.017	0.03	0.012	0.002	0.032	0.262	0.126	0.126	0.186	0.346	0.094	0.858	0	0	0	1	0	0	0	0	0	0	0	0	1	1	0	0	WP710	DNA damage response (only ATM dependent)
487083	256	0.012	0.011	0.023	0.004	0.124	0.016	0.046	0.022	0.025	0.179	0.188	0.27	0	0	0	1	0	0	0	0	0	0	0	0	1	1	0	0	GO:0000790	nuclear chromatin
496384	81	0.01	0.011	0.008	0.002	0.265	0.707	0.557	0.364	0.581	0.803	0.019	0.842	0	0	0	1	0	0	0	0	0	0	0	0	1	1	0	0	GO:0016358	dendrite development
518232	216	0.113	0.094	0.093	0.004	0.105	0.67	0.336	0.262	0.3	0.511	0.118	0.159	0	0	0	1	0	0	0	0	0	0	0	0	1	1	0	0	GO:0090092	regulation of transmembrane receptor protein serine/threonine kinase signaling pathway
585562	201	0.02	0.027	0.01	0.001	0.185	0.202	0.309	0.105	0.063	0.365	0.093	0.953	0	0	0	1	0	0	0	0	0	0	0	0	1	1	0	0	hsa05169	Epstein-Barr virus infection
672460	101	0.027	0.019	0.033	0.003	0.021	0.391	0.284	0.169	0.317	0.322	0.089	0.475	0	0	0	1	0	0	0	0	0	0	0	0	1	1	0	0	WP2064	Neural Crest Differentiation
755439	44	0.096	0.082	0.05	0.004	0.264	0.141	0.048	0.079	0.024	0.167	0.212	0.011	0	0	0	1	0	0	0	0	0	0	0	0	1	1	0	0	WP2038	Regulation of Microtubule Cytoskeleton
1127687	75	0.04	0.065	0.119	0.001	0.013	0.164	0.173	0.334	0.268	0.102	0.33	0.667	0	0	0	1	0	0	0	0	0	0	0	0	1	1	0	0	REACT_264545	RMTs methylate histone arginines
1127693	41	0.045	0.007	0.009	0.004	0.086	0.583	0.657	0.432	0.565	0.428	0.033	0.46	0	0	0	1	0	0	0	0	0	0	0	0	1	1	0	0	REACT_263952	EPHB-mediated forward signaling
198821	25	0.008	0.158	0.388	0.454	0.003	0.024	0.5	0.065	0.657	0.05	0.34	0.286	0	0	0	0	1	0	0	0	0	0	0	0	1	1	0	0	WP698	Glucuronidation
486587	29	0.079	0.219	0.113	0.016	0.002	0.614	0.006	0.337	0.722	0.992	0.057	0.023	0	0	0	0	1	0	0	0	0	0	0	0	1	1	0	0	GO:0000038	very long-chain fatty acid metabolic process
486780	22	0.301	0.233	0.217	0.254	0.002	0.93	0.89	0.843	0.724	0.863	0.12	0.984	0	0	0	0	1	0	0	0	0	0	0	0	1	1	0	0	GO:0046961	proton-transporting ATPase activity, rotational mechanism
486830	61	0.056	0.141	0.164	0.819	0.004	0.934	0.998	1	1	0.884	0.021	0.914	0	0	0	0	1	0	0	0	0	0	0	0	1	1	0	0	GO:0000313	organellar ribosome
490835	72	0.1	0.136	0.202	0.099	0.004	0.719	0.379	0.495	0.59	0.721	0.13	0.693	0	0	0	0	1	0	0	0	0	0	0	0	1	1	0	0	GO:0030667	secretory granule membrane
495358	12	0.1	0.007	0.007	0.021	0.001	0.468	0.65	0.616	0.415	0.508	0.081	0.074	0	0	0	0	1	0	0	0	0	0	0	0	1	1	0	0	GO:0015074	DNA integration
496102	26	0.087	0.305	0.129	0.1	0.004	0.908	0.972	0.959	0.938	0.399	0.092	1	0	0	0	0	1	0	0	0	0	0	0	0	1	1	0	0	GO:0015985	energy coupled proton transport, down electrochemical gradient
500624	23	0.315	0.11	0.196	0.148	0.003	0.425	0.884	0.512	0.273	0.829	0.084	0.967	0	0	0	0	1	0	0	0	0	0	0	0	1	1	0	0	GO:0031365	N-terminal protein amino acid modification
501279	18	0.086	0.075	0.02	0.005	0.002	0.283	0.182	0.247	0.268	0.273	0.073	0.691	0	0	0	0	1	0	0	0	0	0	0	0	1	1	0	0	GO:0032042	mitochondrial DNA metabolic process
504568	30	0.055	0.084	0.137	0.319	0.002	0.931	0.899	0.912	0.987	0.974	0.12	0.819	0	0	0	0	1	0	0	0	0	0	0	0	1	1	0	0	GO:0035384	thioester biosynthetic process
506680	14	0.561	0.387	0.4	0.145	0.001	0.731	0.744	0.864	0.884	0.118	0.418	0.207	0	0	0	0	1	0	0	0	0	0	0	0	1	1	0	0	GO:0043650	dicarboxylic acid biosynthetic process
510928	14	0.225	0.078	0.066	0.153	0.002	0.955	0.99	0.003	0.925	0.887	0.054	0.123	0	0	0	0	1	0	0	0	0	0	0	0	1	1	0	0	GO:0048880	sensory system development
515165	20	0.037	0.138	0.076	0.009	0.002	0.593	0.422	0.414	0.24	0.5	0.053	0.523	0	0	0	0	1	0	0	0	0	0	0	0	1	1	0	0	GO:0070230	positive regulation of lymphocyte apoptotic process
576261	54	0.09	0.01	0.111	0.068	0.001	0.972	0.995	0.993	0.987	0.917	0.005	0.964	0	0	0	0	1	0	0	0	0	0	0	0	1	1	0	0	REACT_118595	Mitochondrial protein import
444	36	0.308	0.28	0.123	0.112	0.212	0.002	0.092	0.158	0.027	0.114	0.269	0.495	0	0	0	0	0	1	0	0	0	0	0	0	1	0	1	0	ko03030	DNA replication
489287	166	0.291	0.612	0.59	0.342	0.333	0.003	0.053	0.181	0.067	0.018	0.759	0.534	0	0	0	0	0	1	0	0	0	0	0	0	1	0	1	0	GO:0042393	histone binding
489755	154	0.032	0.077	0.085	0.069	0.116	0.001	0.081	0.104	0.06	0.039	0.211	0.634	0	0	0	0	0	1	0	0	0	0	0	0	1	0	1	0	GO:0004386	helicase activity
490716	64	0.16	0.152	0.098	0.085	0.226	0.004	0.031	0.083	0.008	0.062	0.115	0.098	0	0	0	0	0	1	0	0	0	0	0	0	1	0	1	0	GO:0005657	replication fork
491572	13	0.013	0.442	0.074	0.315	0.086	0.003	0.734	0.031	0.229	0.223	0.489	0.406	0	0	0	0	0	1	0	0	0	0	0	0	1	0	1	0	GO:0006684	sphingomyelin metabolic process
493309	23	0.599	0.159	0.078	0.132	0.263	0.004	0.014	0.007	0.178	0.464	0.205	0.008	0	0	0	0	0	1	0	0	0	0	0	0	1	0	1	0	GO:0009110	vitamin biosynthetic process
493916	26	0.008	0.029	0.578	0.595	0.229	0.002	0.446	0.359	0.666	0.11	0.484	0.287	0	0	0	0	0	1	0	0	0	0	0	0	1	0	1	0	GO:0009812	flavonoid metabolic process
496778	27	0.402	0.589	0.227	0.161	0.523	0.003	0.385	0.455	0.243	0.52	0.044	0.431	0	0	0	0	0	1	0	0	0	0	0	0	1	0	1	0	GO:0016891	endoribonuclease activity, producing 5'-phosphomonoesters
491544	25	0.005	0.238	0.077	0.135	0.218	0.997	0.003	0.04	0.692	0.995	0.047	0.104	0	0	0	0	0	0	1	0	0	0	0	0	1	0	1	0	GO:0006656	phosphatidylcholine biosynthetic process
491648	54	0.412	0.005	0.056	0.127	0.029	0.193	0.002	0.007	0.618	0.157	0.222	0.044	0	0	0	0	0	0	1	0	0	0	0	0	1	0	1	0	GO:0006775	fat-soluble vitamin metabolic process
496568	54	0.038	0.09	0.147	0.555	0.178	0.702	0.003	0.554	0.519	0.908	0.592	0.203	0	0	0	0	0	0	1	0	0	0	0	0	1	0	1	0	GO:0016627	oxidoreductase activity, acting on the CH-CH group of donors
491962	136	0.449	0.703	0.561	0.417	0.814	0.861	0.098	0.001	0.119	0.09	0.572	0.083	0	0	0	0	0	0	0	1	0	0	0	0	1	0	1	0	GO:0007156	homophilic cell adhesion via plasma membrane adhesion molecules
492000	69	0.13	0.125	0.082	0.495	0.13	0.058	0.032	0.004	0.108	0.071	0.188	0.117	0	0	0	0	0	0	0	1	0	0	0	0	1	0	1	0	GO:0007200	phospholipase C-activating G-protein coupled receptor signaling pathway
492367	190	0.364	0.131	0.075	0.392	0.444	0.386	0.11	0.002	0.536	0.219	0.405	0.034	0	0	0	0	0	0	0	1	0	0	0	0	1	0	1	0	GO:0007626	locomotory behavior
493575	151	0.005	0.203	0.147	0.269	0.174	0.092	0.011	0.002	0.033	0.05	0.063	0.057	0	0	0	0	0	0	0	1	0	0	0	0	1	0	1	0	GO:0009636	response to toxic substance
494597	10	0.008	0.001	0.004	0.109	0.434	0.062	0.006	0.004	0.952	0.005	0.39	0.059	0	0	0	0	0	0	0	1	0	0	0	0	1	0	1	0	GO:0010528	regulation of transposition
500335	12	0.545	0.596	0.395	0.327	0.186	0.472	0.165	0.003	0.384	0.232	0.32	0.176	0	0	0	0	0	0	0	1	0	0	0	0	1	0	1	0	GO:0031045	dense core granule
505738	17	0.532	0.044	0.054	0.093	0.018	0.941	0.209	0.004	0.256	0.102	0.15	0.005	0	0	0	0	0	0	0	1	0	0	0	0	1	0	1	0	GO:0042622	photoreceptor outer segment membrane
515414	291	0.087	0.077	0.02	0.061	0.348	0.132	0.006	0.003	0.02	0.197	0.281	0.026	0	0	0	0	0	0	0	1	0	0	0	0	1	0	1	0	GO:0070482	response to oxygen levels
1127511	23	0.383	0.629	0.493	0.166	0.189	0.006	0.468	0.004	0.456	0.993	0.323	0.02	0	0	0	0	0	0	0	1	0	0	0	0	1	0	1	0	REACT_264461	Aflatoxin activation and detoxification
219801	151	0.019	0.034	0.047	0.038	0.176	0.007	0.027	0.013	0.001	0.185	0.253	0.481	0	0	0	0	0	0	0	0	1	0	0	0	1	0	1	0	WP1984	Integrated Breast Cancer Pathway
487517	63	0.041	0.118	0.032	0.206	0.358	0.015	0.133	0.191	0.002	0.006	0.196	0.307	0	0	0	0	0	0	0	0	1	0	0	0	1	0	1	0	GO:0001578	microtubule bundle formation
490452	70	0.185	0.141	0.192	0.044	0.346	0.014	0.046	0.021	0.003	0.055	0.289	0.011	0	0	0	0	0	0	0	0	1	0	0	0	1	0	1	0	GO:0005201	extracellular matrix structural constituent
490816	193	0.113	0.051	0.041	0.068	0.717	0.19	0.039	0.022	0.003	0.047	0.229	0.017	0	0	0	0	0	0	0	0	1	0	0	0	1	0	1	0	GO:0005788	endoplasmic reticulum lumen
490887	55	0.151	0.075	0.054	0.027	0.106	0.074	0.036	0.075	0.004	0.243	0.102	0.08	0	0	0	0	0	0	0	0	1	0	0	0	1	0	1	0	GO:0005881	cytoplasmic microtubule
491993	65	0.783	0.61	0.129	0.034	0.764	0.651	0.666	0.159	0.003	0.835	0.702	0.224	0	0	0	0	0	0	0	0	1	0	0	0	1	0	1	0	GO:0007193	adenylate cyclase-inhibiting G-protein coupled receptor signaling pathway
500770	45	0.608	0.636	0.528	0.709	0.491	0.109	0.025	0.076	0.002	0.223	0.086	0.593	0	0	0	0	0	0	0	0	1	0	0	0	1	0	1	0	GO:0031519	PcG protein complex
503704	32	0.073	0.104	0.029	0.008	0.171	0.012	0.026	0.013	0.003	0.025	0.042	0.008	0	0	0	0	0	0	0	0	1	0	0	0	1	0	1	0	GO:0034502	protein localization to chromosome
514896	69	0.419	0.228	0.34	0.362	0.216	0.013	0.067	0.029	0.001	0.076	0.41	0.006	0	0	0	0	0	0	0	0	1	0	0	0	1	0	1	0	GO:0061351	neural precursor cell proliferation
516817	83	0.837	0.57	0.562	0.556	0.407	0.01	0.044	0.06	0.002	0.483	0.09	0.1	0	0	0	0	0	0	0	0	1	0	0	0	1	0	1	0	GO:0071897	DNA biosynthetic process
672450	35	0.018	0.033	0.026	0.005	0.204	0.008	0.03	0.005	0.002	0.163	0.041	0.16	0	0	0	0	0	0	0	0	1	0	0	0	1	0	1	0	WP1971	Integrated Cancer pathway
1183516	74	0.518	0.613	0.362	0.24	0.593	0.184	0.064	0.071	0.002	0.234	0.672	0.958	0	0	0	0	0	0	0	0	1	0	0	0	1	0	1	0	REACT_355247	SUMO E3 ligases SUMOylate target proteins
344	55	0.034	0.214	0.184	0.087	0.47	0.887	0.62	0.179	0.817	0.001	0.185	0.504	0	0	0	0	0	0	0	0	0	1	0	0	1	0	1	0	ko00500	Starch and sucrose metabolism
366	61	0.078	0.203	0.157	0.53	0.432	0.057	0.162	0.006	0.59	0.001	0.117	0.026	0	0	0	0	0	0	0	0	0	1	0	0	1	0	1	0	ko00590	Arachidonic acid metabolism
106043	188	0.063	0.265	0.234	0.667	0.108	0.461	0.12	0.039	0.232	0.002	0.253	0.008	0	0	0	0	0	0	0	0	0	1	0	0	1	0	1	0	REACT_18283	G alpha (q) signalling events
169295	95	0.733	0.634	0.62	0.703	0.462	0.637	0.284	0.183	0.75	0.003	0.788	0.135	0	0	0	0	0	0	0	0	0	1	0	0	1	0	1	0	ko04972	Pancreatic secretion
198765	81	0.664	0.46	0.303	0.581	0.53	0.279	0.151	0.025	0.031	0.001	0.285	0.43	0	0	0	0	0	0	0	0	0	1	0	0	1	0	1	0	WP117	GPCRs, Other
498061	11	0.123	0.177	0.429	0.07	0.042	0.141	0.024	0.04	0.127	0.002	0.266	0.315	0	0	0	0	0	0	0	0	0	1	0	0	1	0	1	0	GO:0019206	nucleoside kinase activity
499352	121	0.052	0.012	0.038	0.065	0.759	0.042	0.037	0.029	0.043	0.001	0.265	0.008	0	0	0	0	0	0	0	0	0	1	0	0	1	0	1	0	GO:0022617	extracellular matrix disassembly
510494	18	0.463	0.387	0.225	0.557	0.066	0.083	0.011	0.031	0.199	0.001	0.57	0.169	0	0	0	0	0	0	0	0	0	1	0	0	1	0	1	0	GO:0048387	negative regulation of retinoic acid receptor signaling pathway
511845	15	0.12	0.473	0.144	0.071	0.02	0.163	0.114	0.091	0.397	0.001	0.153	0.015	0	0	0	0	0	0	0	0	0	1	0	0	1	0	1	0	GO:0050908	detection of light stimulus involved in visual perception
516777	29	0.122	0.151	0.138	0.176	0.205	0.281	0.118	0.034	0.345	0.003	0.048	0.01	0	0	0	0	0	0	0	0	0	1	0	0	1	0	1	0	GO:0071855	neuropeptide receptor binding
105953	42	0.06	0.029	0.026	0.005	0.043	0.705	0.765	0.711	0.907	0.798	0.002	0.896	0	0	0	0	0	0	0	0	0	0	1	0	1	0	0	0	REACT_1753	mRNA Splicing - Minor Pathway
106409	18	0.154	0.202	0.255	0.058	0.19	0.086	0.96	0.998	0.001	0.82	0.004	0.579	0	0	0	0	0	0	0	0	0	0	1	0	1	0	0	0	REACT_7956	Classical antibody-mediated complement activation
487735	10	0.038	0.005	0.006	0.062	0.04	0.167	0.127	0.153	0.197	0.207	0.003	0.182	0	0	0	0	0	0	0	0	0	0	1	0	1	0	0	0	GO:0001839	neural plate morphogenesis
506235	18	0.183	0.115	0.125	0.03	0.276	0.736	0.45	0.403	0.73	0.601	0.003	0.951	0	0	0	0	0	0	0	0	0	0	1	0	1	0	0	0	GO:0043162	ubiquitin-dependent protein catabolic process via the multivesicular body sorting pathway
511866	30	0.057	0.074	0.097	0.118	0.202	0.417	0.294	0.497	0.694	0.793	0.003	0.224	0	0	0	0	0	0	0	0	0	0	1	0	1	0	0	0	GO:0050931	pigment cell differentiation
515105	18	0.358	0.323	0.426	0.247	0.54	0.46	0.5	0.507	0.265	0.875	0.003	0.197	0	0	0	0	0	0	0	0	0	0	1	0	1	0	0	0	GO:0070168	negative regulation of biomineral tissue development
849930	34	0.106	0.047	0.079	0.073	0.13	0.318	0.512	0.448	0.345	0.463	0.003	0.719	0	0	0	0	0	0	0	0	0	0	1	0	1	0	0	0	GO:1902229	regulation of intrinsic apoptotic signaling pathway in response to DNA damage
849954	22	0.064	0.046	0.021	0.053	0.063	0.236	0.244	0.283	0.131	0.244	0.001	0.74	0	0	0	0	0	0	0	0	0	0	1	0	1	0	0	0	GO:1902253	regulation of intrinsic apoptotic signaling pathway by p53 class mediator
1127554	12	0.136	0.111	0.043	0.095	0.126	0.197	0.323	0.186	0.19	0.558	0.003	0.826	0	0	0	0	0	0	0	0	0	0	1	0	1	0	0	0	REACT_264071	HSF1 activation
301	57	0.001	0.002	0.71	0.734	0.001	0.337	0.805	0.715	0.946	0.847	0.465	0.002	0	0	0	0	0	0	0	0	0	0	0	1	1	0	0	0	ko00140	Steroid hormone biosynthesis
106328	32	0.115	0.158	0.112	0.24	0.084	0.385	0.438	0.449	0.388	0.371	0.083	0.003	0	0	0	0	0	0	0	0	0	0	0	1	1	0	0	0	REACT_13698	Regulation of beta-cell development
106349	19	0.057	0.076	0.071	0.125	0.335	0.334	0.057	0.098	0.326	0.028	0.078	0.002	0	0	0	0	0	0	0	0	0	0	0	1	1	0	0	0	REACT_9390	FGFR2 ligand binding and activation
106358	190	0.751	0.771	0.6	0.944	0.046	0.575	0.122	0.034	0.152	0.051	0.661	0.002	0	0	0	0	0	0	0	0	0	0	0	1	1	0	0	0	REACT_14819	Peptide ligand-binding receptors
198804	19	0.126	0.034	0.091	0.002	0.009	0.044	0.798	0.425	0.629	0.966	0.09	0.001	0	0	0	0	0	0	0	0	0	0	0	1	1	0	0	0	WP691	Tamoxifen metabolism
487324	276	0.104	0.069	0.033	0.014	0.172	0.053	0.122	0.05	0.092	0.15	0.035	0.002	0	0	0	0	0	0	0	0	0	0	0	1	1	0	0	0	GO:0001101	response to acid chemical
492451	158	0.888	0.679	0.794	0.469	0.064	0.675	0.091	0.081	0.977	0.049	0.075	0.001	0	0	0	0	0	0	0	0	0	0	0	1	1	0	0	0	GO:0008083	growth factor activity
492819	259	0.201	0.031	0.024	0.063	0.123	0.262	0.034	0.039	0.51	0.078	0.322	0.002	0	0	0	0	0	0	0	0	0	0	0	1	1	0	0	0	GO:0008544	epidermis development
498811	14	0.193	0.277	0.223	0.101	0.231	0.306	0.125	0.255	0.342	0.196	0.266	0.003	0	0	0	0	0	0	0	0	0	0	0	1	1	0	0	0	GO:0021527	spinal cord association neuron differentiation
498821	209	0.375	0.342	0.285	0.187	0.484	0.152	0.141	0.043	0.014	0.539	0.631	0.004	0	0	0	0	0	0	0	0	0	0	0	1	1	0	0	0	GO:0021537	telencephalon development
499384	43	0.415	0.025	0.11	0.625	0.001	0.141	0.132	0.026	0.046	0.496	0.59	0.003	0	0	0	0	0	0	0	0	0	0	0	1	1	0	0	0	GO:0022839	ion gated channel activity
502113	19	0.589	0.492	0.432	0.685	0.214	0.313	0.29	0.203	0.451	0.855	0.565	0.001	0	0	0	0	0	0	0	0	0	0	0	1	1	0	0	0	GO:0032891	negative regulation of organic acid transport
505668	25	0.007	0.455	0.699	0.286	0.267	1	0.122	0.962	0.408	0.641	0.352	0.004	0	0	0	0	0	0	0	0	0	0	0	1	1	0	0	0	GO:0042537	benzene-containing compound metabolic process
505981	99	0.542	0.621	0.791	0.744	0.739	0.165	0.611	0.14	0.626	0.503	0.538	0.002	0	0	0	0	0	0	0	0	0	0	0	1	1	0	0	0	GO:0042886	amide transport
506619	210	0.059	0.085	0.039	0.082	0.055	0.187	0.123	0.117	0.286	0.359	0.272	0.004	0	0	0	0	0	0	0	0	0	0	0	1	1	0	0	0	GO:0043588	skin development
508014	256	0.603	0.565	0.648	0.185	0.697	0.551	0.247	0.092	0.498	0.091	0.847	0.004	0	0	0	0	0	0	0	0	0	0	0	1	1	0	0	0	GO:0045666	positive regulation of neuron differentiation
515915	15	0.254	0.382	0.601	0.429	0.046	0.076	0.934	0.298	0.492	0.988	0.312	0.002	0	0	0	0	0	0	0	0	0	0	0	1	1	0	0	0	GO:0070989	oxidative demethylation
517467	131	0.234	0.071	0.051	0.085	0.253	0.408	0.338	0.213	0.388	0.347	0.289	0.001	0	0	0	0	0	0	0	0	0	0	0	1	1	0	0	0	GO:0072562	blood microparticle
493584	124	0.003	0.006	0.006	0.005	0.092	0.007	0.061	0.045	0.018	0.194	0.01	0.527	1	0	0	0	0	0	0	0	0	0	0	0	1	1	0	2	GO:0009411	response to UV
516402	141	0.004	0.051	0.027	0.006	0.075	0.006	0.079	0.03	0.031	0.15	0.035	0.128	1	0	0	0	0	0	0	0	0	0	0	0	1	1	0	2	GO:0071478	cellular response to radiation
363	25	0.037	0.001	0.016	0.151	0.123	0.994	0.001	0.002	0.923	0.414	0.163	0.831	0	1	0	0	0	0	0	0	0	0	0	0	1	1	0	4	ko00563	Glycosylphosphatidylinositol(GPI)-anchor biosynthesis
106236	25	0.634	0.001	0.016	0.167	0.065	0.984	0.549	0.998	0.929	0.873	0.158	0.853	0	1	0	0	0	0	0	0	0	0	0	0	1	1	0	4	REACT_1853	Post-translational modification: synthesis of GPI-anchored proteins
106238	16	0.401	0.002	0.03	0.094	0.38	0.997	0.001	0.995	0.879	0.001	0.203	0.78	0	1	0	0	0	0	0	0	0	0	0	0	1	1	0	4	REACT_952	Synthesis of glycosylphosphatidylinositol (GPI)
491399	32	0.569	0.001	0.02	0.114	0.04	0.925	0.924	1	0.988	0.985	0.131	0.887	0	1	0	0	0	0	0	0	0	0	0	0	1	1	0	4	GO:0006501	C-terminal protein lipidation
491403	34	0.668	0.001	0.009	0.155	0.15	1	0.795	1	0.965	0.957	0.119	0.862	0	1	0	0	0	0	0	0	0	0	0	0	1	1	0	4	GO:0006505	GPI anchor metabolic process
491404	32	0.656	0.002	0.008	0.161	0.153	1	0.784	1	0.969	0.955	0.136	0.852	0	1	0	0	0	0	0	0	0	0	0	0	1	1	0	4	GO:0006506	GPI anchor biosynthetic process
497344	37	0.606	0.001	0.015	0.136	0.021	0.869	0.968	1	0.996	0.986	0.113	0.899	0	1	0	0	0	0	0	0	0	0	0	0	1	1	0	4	GO:0018410	C-terminal protein amino acid modification
492348	56	0.143	0.081	0.048	0.309	0.322	0.793	0.011	0.002	0.445	0.472	0.047	0.008	0	0	0	0	0	0	0	1	0	0	0	0	1	0	1	5	GO:0050909	sensory perception of taste
502259	18	0.159	0.156	0.002	0.019	0.33	0.628	0.001	0.002	0.999	0.001	0.036	0.001	0	0	0	0	0	0	0	1	0	0	0	0	1	0	1	5	GO:0033038	bitter taste receptor activity
494740	154	0.05	0.008	0.001	0.02	0.025	0.636	0.61	0.773	0.765	0.631	0.022	0.875	0	0	1	0	0	0	0	0	0	0	0	0	1	1	0	6	GO:0010675	regulation of cellular carbohydrate metabolic process
494741	62	0.017	0.012	0.003	0.044	0.057	0.548	0.523	0.391	0.572	0.358	0.014	0.692	0	0	1	0	0	0	0	0	0	0	0	0	1	1	0	6	GO:0010676	positive regulation of cellular carbohydrate metabolic process
508081	63	0.088	0.006	0.004	0.017	0.097	0.214	0.035	0.047	0.13	0.095	0.042	0.225	0	0	1	0	0	0	0	0	0	0	0	0	1	1	0	7	GO:0045740	positive regulation of DNA replication
491375	126	0.022	0.016	0.019	0.001	0.019	0.484	0.786	0.689	0.82	0.48	0.073	0.983	0	0	0	1	0	0	0	0	0	0	0	0	1	1	0	9	GO:0006473	protein acetylation
491377	113	0.026	0.018	0.015	0.003	0.023	0.486	0.772	0.736	0.922	0.412	0.077	0.994	0	0	0	1	0	0	0	0	0	0	0	0	1	1	0	9	GO:0006475	internal protein amino acid acetylation
497329	109	0.03	0.02	0.007	0.004	0.023	0.47	0.749	0.69	0.916	0.44	0.082	0.993	0	0	0	1	0	0	0	0	0	0	0	0	1	1	0	9	GO:0018394	peptidyl-lysine acetylation
506574	164	0.03	0.016	0.027	0.004	0.022	0.587	0.748	0.747	0.863	0.608	0.12	0.994	0	0	0	1	0	0	0	0	0	0	0	0	1	1	0	9	GO:0043543	protein acylation
506985	49	0.044	0.036	0.021	0.003	0.087	0.336	0.545	0.468	0.577	0.272	0.1	0.882	0	0	0	1	0	0	0	0	0	0	0	0	1	1	0	9	GO:0043967	histone H4 acetylation
413481	14	0.076	0.069	0.096	0.578	0.156	0.011	0.041	0.025	0.001	0.119	0.292	0.139	0	0	0	0	0	0	0	0	1	0	0	0	1	0	1	18	hsa_M00389	APC/C complex
500712	110	0.675	0.683	0.587	0.475	0.579	0.036	0.052	0.009	0.002	0.217	0.741	0.483	0	0	0	0	0	0	0	0	1	0	0	0	1	0	1	18	GO:0031461	cullin-RING ubiquitin ligase complex
507528	21	0.417	0.446	0.29	0.354	0.293	0.086	0.051	0.026	0.063	0.036	0.385	0.004	0	0	0	0	0	0	0	0	0	0	0	1	1	0	0	19	GO:0046688	response to copper ion
490169	53	0.113	0.079	0.063	0.204	0.243	0.159	0.129	0.096	0.027	0.222	0.162	0.003	0	0	0	0	0	0	0	0	0	0	0	1	1	0	0	22	GO:0004869	cysteine-type endopeptidase inhibitor activity
496916	165	0.252	0.022	0.026	0.182	0.179	0.224	0.03	0.017	0.099	0.052	0.341	0.001	0	0	0	0	0	0	0	0	0	0	0	1	1	0	0	22	GO:0030414	peptidase inhibitor activity
514681	211	0.104	0.013	0.014	0.183	0.162	0.276	0.054	0.058	0.108	0.157	0.229	0.001	0	0	0	0	0	0	0	0	0	0	0	1	1	0	0	22	GO:0061134	peptidase regulator activity
500397	52	0.04	0.033	0.018	0.006	0.344	0.019	0.037	0.03	0.002	0.018	0.053	0.034	0	0	0	0	0	0	0	0	1	0	0	0	1	0	1	23	GO:0031110	regulation of microtubule polymerization or depolymerization
506311	88	0.152	0.037	0.026	0.207	0.013	0.205	0.143	0.166	0.032	0.003	0.099	0.096	0	0	0	0	0	0	0	0	0	1	0	0	1	0	1	23	GO:0043244	regulation of protein complex disassembly
754830	74	0.144	0.038	0.025	0.182	0.009	0.164	0.063	0.12	0.018	0.003	0.094	0.057	0	0	0	0	0	0	0	0	0	1	0	0	1	0	1	23	GO:1901879	regulation of protein depolymerization
493455	38	0.106	0.458	0.11	0.081	0.157	0.045	0.415	0.312	0.308	0.166	0.002	0.228	0	0	0	0	0	0	0	0	0	0	1	0	1	0	0	25	GO:0009262	deoxyribonucleotide metabolic process
493567	33	0.157	0.482	0.091	0.098	0.156	0.143	0.723	0.507	0.346	0.896	0.003	0.818	0	0	0	0	0	0	0	0	0	0	1	0	1	0	0	25	GO:0009394	2'-deoxyribonucleotide metabolic process
498515	35	0.152	0.466	0.111	0.107	0.149	0.137	0.762	0.517	0.38	0.896	0.002	0.841	0	0	0	0	0	0	0	0	0	0	1	0	1	0	0	25	GO:0019692	deoxyribose phosphate metabolic process
105700	59	0.362	0.08	0.699	0.747	0.661	0.616	0.278	0.181	0.661	0.661	0.153	0.002	0	0	0	0	0	0	0	0	0	0	0	1	1	0	0	26	REACT_13567	Cytochrome P450 - arranged by substrate type
105703	21	0.507	0.092	0.182	0.051	0.004	0.06	0.943	0.349	0.565	0.825	0.165	0.001	0	0	0	0	0	0	0	0	0	0	0	1	1	0	0	26	REACT_13543	Xenobiotics
489846	96	0.411	0.824	0.751	0.234	0.02	0.081	0.343	0.32	0.836	0.862	0.548	0.003	0	0	0	0	0	0	0	0	0	0	0	1	1	0	0	26	GO:0004497	monooxygenase activity
490615	159	0.919	0.005	0.004	0.91	0.001	0.719	0.73	0.105	0.884	0.339	0.053	0.001	0	0	0	0	0	0	0	0	0	0	0	1	1	0	0	26	GO:0005506	iron ion binding
496633	30	0.52	0.02	0.043	0.14	0.001	0.039	0.325	0.066	0.592	0.86	0.153	0.004	0	0	0	0	0	0	0	0	0	0	0	1	1	0	0	26	GO:0016712	oxidoreductase activity, acting on paired donors, with incorporation or reduction of molecular oxygen, reduced flavin or flavoprotein as one donor, and incorporation of one atom of oxygen
496941	49	0.083	0.733	0.516	0.664	0.003	0.046	0.029	0.006	0.786	0.286	0.2	0.001	0	0	0	0	0	0	0	0	0	0	0	1	1	0	0	26	GO:0017144	drug metabolic process
498782	125	0.451	0.033	0.665	0.626	0.043	0.813	0.172	0.005	0.732	0.913	0.772	0.001	0	0	0	0	0	0	0	0	0	0	0	1	1	0	0	26	GO:0020037	heme binding
505844	23	0.59	0.084	0.177	0.052	0.002	0.015	0.29	0.072	0.495	0.093	0.146	0.002	0	0	0	0	0	0	0	0	0	0	0	1	1	0	0	26	GO:0042737	drug catabolic process
505845	21	0.538	0.096	0.169	0.059	0.005	0.043	0.299	0.313	0.536	0.115	0.166	0.001	0	0	0	0	0	0	0	0	0	0	0	1	1	0	0	26	GO:0042738	exogenous drug catabolic process
509113	134	0.554	0.034	0.752	0.757	0.036	0.82	0.197	0.009	0.763	0.312	0.833	0.001	0	0	0	0	0	0	0	0	0	0	0	1	1	0	0	26	GO:0046906	tetrapyrrole binding
487622	168	0.025	0.02	0.025	0.011	0.898	0.011	0.048	0.098	0.063	0.023	0.021	0.001	0	0	0	0	0	0	0	0	0	0	0	1	1	0	0	27	GO:0005882	intermediate filament
507495	83	0.005	0.039	0.045	0.006	0.153	0.066	0.171	0.199	0.395	0.077	0.026	0.001	0	0	0	0	0	0	0	0	0	0	0	1	1	0	0	27	GO:0045095	keratin filament
507504	220	0.888	0.03	0.924	0.862	0.918	0.022	0.086	0.121	0.012	0.04	0.027	0.001	0	0	0	0	0	0	0	0	0	0	0	1	1	0	0	27	GO:0045111	intermediate filament cytoskeleton
499707	131	0.61	0.509	0.561	0.287	0.7	0.454	0.156	0.157	0.24	0.319	0.749	0.003	0	0	0	0	0	0	0	0	0	0	0	1	1	0	0	28	GO:0030307	positive regulation of cell growth
508234	216	0.638	0.617	0.609	0.21	0.84	0.381	0.058	0.059	0.298	0.063	0.803	0.004	0	0	0	0	0	0	0	0	0	0	0	1	1	0	0	28	GO:0045927	positive regulation of growth
510695	138	0.801	0.759	0.793	0.311	0.086	0.279	0.052	0.022	0.169	0.024	0.118	0.002	0	0	0	0	0	0	0	0	0	0	0	1	1	0	0	28	GO:0048639	positive regulation of developmental growth
487587	97	0.004	0.389	0.304	0.771	0.426	0.717	0.22	0.284	0.8	0.234	0.272	0.057	1	0	0	0	0	0	0	0	0	0	0	0	1	1	0	30	GO:0001676	long-chain fatty acid metabolic process
506681	14	0.503	0.378	0.372	0.427	0.029	0.346	0.256	0.077	0.64	0.004	0.085	0.049	0	0	0	0	0	0	0	0	0	1	0	0	1	0	1	30	GO:0043651	linoleic acid metabolic process
498216	19	0.09	0.176	0.575	0.193	0.005	0.117	0.04	0.022	0.515	0.83	0.313	0.002	0	0	0	0	0	0	0	0	0	0	0	1	1	0	0	30	GO:0019373	epoxygenase P450 pathway
487892	13	0.003	0.351	0.304	0.139	0.426	0.132	0.278	0.203	0.393	0.864	0.41	0.446	1	0	0	0	0	0	0	0	0	0	0	0	1	1	0	31	GO:0002002	regulation of angiotensin levels in blood
496455	234	0.048	0.003	0.011	0.175	0.195	0.915	0.539	0.157	0.653	0.775	0.114	0.717	0	1	0	0	0	0	0	0	0	0	0	0	1	1	0	31	GO:0016485	protein processing
512481	255	0.042	0.002	0.016	0.162	0.196	0.91	0.603	0.189	0.676	0.792	0.091	0.771	0	1	0	0	0	0	0	0	0	0	0	0	1	1	0	31	GO:0051604	protein maturation
492558	164	0.078	0.161	0.139	0.324	0.461	0.185	0.012	0.002	0.296	0.731	0.168	0.013	0	0	0	0	0	0	0	1	0	0	0	0	1	0	1	31	GO:0008217	regulation of blood pressure
492519	17	0.001	0.258	0.135	0.388	0.242	0.592	0.339	0.463	0.958	0.466	0.023	0.891	1	0	0	0	0	0	0	0	0	0	0	0	1	1	0	32	GO:0008171	O-methyltransferase activity
492516	206	0.294	0.115	0.156	0.293	0.06	0.004	0.131	0.348	0.473	0.651	0.227	0.95	0	0	0	0	0	1	0	0	0	0	0	0	1	0	1	32	GO:0008168	methyltransferase activity
500540	73	0.003	0.022	0.01	0.009	0.059	0.215	0.222	0.165	0.284	0.353	0.025	0.089	1	0	0	0	0	0	0	0	0	0	0	0	1	1	0	33	GO:0031281	positive regulation of cyclase activity
500118	88	0.012	0.021	0.015	0.003	0.097	0.334	0.422	0.445	0.11	0.583	0.007	0.114	0	0	0	1	0	0	0	0	0	0	0	0	1	1	0	33	GO:0030819	positive regulation of cAMP biosynthetic process
753357	109	0.011	0.02	0.006	0.002	0.061	0.326	0.405	0.265	0.177	0.466	0.009	0.027	0	0	0	1	0	0	0	0	0	0	0	0	1	1	0	33	GO:1900373	positive regulation of purine nucleotide biosynthetic process
491989	84	0.782	0.465	0.589	0.187	0.488	0.016	0.04	0.032	0.001	0.703	0.255	0.008	0	0	0	0	0	0	0	0	1	0	0	0	1	0	1	33	GO:0007189	adenylate cyclase-activating G-protein coupled receptor signaling pathway
496668	23	0.004	0.511	0.189	0.194	0.359	0.975	0.114	0.056	0.711	0.058	0.107	0.077	1	0	0	0	0	0	0	0	0	0	0	0	1	1	0	34	GO:0016755	transferase activity, transferring amino-acyl groups
496660	199	0.008	0.006	0.033	0.037	0.001	0.894	0.962	0.843	0.972	0.73	0.031	0.991	0	0	0	0	1	0	0	0	0	0	0	0	1	1	0	34	GO:0016747	transferase activity, transferring acyl groups other than amino-acyl groups
512013	103	0.014	0.01	0.006	0.003	0.012	0.274	0.232	0.214	0.277	0.374	0.005	0.299	0	0	0	1	0	0	0	0	0	0	0	0	1	1	0	35	GO:0051099	positive regulation of binding
751352	85	0.006	0.003	0.011	0.014	0.014	0.83	0.798	0.801	0.677	0.561	0.058	0.788	0	1	0	0	0	0	0	0	0	0	0	0	1	1	0	37	GO:0038094	Fc-gamma receptor signaling pathway
499430	75	0.061	0.127	0.181	0.226	0.48	0.139	0.012	0.002	0.014	0.503	0.401	0.007	0	0	0	0	0	0	0	1	0	0	0	0	1	0	1	39	GO:0030594	neurotransmitter receptor activity
494786	252	0.051	0.006	0.013	0.002	0.056	0.21	0.251	0.112	0.384	0.425	0.032	0.08	0	0	0	1	0	0	0	0	0	0	0	0	1	1	0	41	GO:0010721	negative regulation of cell development
1022094	21	0.008	0.003	0.006	0.007	0.183	0.585	0.304	0.505	0.486	0.174	0.023	0.078	0	1	0	0	0	0	0	0	0	0	0	0	1	1	0	42	GO:0098657	import into cell
491626	14	0.294	0.041	0.001	0.009	0.112	0.836	0.987	0.968	0.778	0.941	0.016	0.928	0	0	1	0	0	0	0	0	0	0	0	0	1	1	0	43	GO:0006743	ubiquinone metabolic process
491627	13	0.086	0.011	0.001	0.014	0.085	0.729	0.888	0.97	0.794	0.931	0.019	0.928	0	0	1	0	0	0	0	0	0	0	0	0	1	1	0	43	GO:0006744	ubiquinone biosynthetic process
498795	25	0.031	0.007	0.003	0.022	0.401	0.917	0.983	0.983	0.705	0.946	0.05	0.7	0	0	1	0	0	0	0	0	0	0	0	0	1	1	0	44	GO:0021511	spinal cord patterning
498797	23	0.057	0.013	0.003	0.032	0.433	0.891	0.985	0.969	0.724	0.943	0.082	0.712	0	0	1	0	0	0	0	0	0	0	0	0	1	1	0	44	GO:0021513	spinal cord dorsal/ventral patterning
106441	82	0.139	0.081	0.121	0.001	0.306	0.562	0.75	0.648	0.4	0.686	0.455	0.983	0	0	0	1	0	0	0	0	0	0	0	0	1	1	0	46	REACT_13776	p75 NTR receptor-mediated signalling
106443	61	0.39	0.339	0.423	0.003	0.558	0.652	0.8	0.644	0.329	0.728	0.661	0.971	0	0	0	1	0	0	0	0	0	0	0	0	1	1	0	46	REACT_13720	Cell death signalling via NRAGE, NRIF and NADE
477134	74	0.105	0.166	0.077	0.001	0.619	0.115	0.3	0.197	0.008	0.151	0.171	0.47	0	0	0	1	0	0	0	0	0	0	0	0	1	1	0	47	REACT_75792	Meiotic synapsis
490342	226	0.104	0.01	0.007	0.004	0.063	0.618	0.397	0.125	0.102	0.831	0.082	0.448	0	0	0	1	0	0	0	0	0	0	0	0	1	1	0	49	GO:0007178	transmembrane receptor protein serine/threonine kinase signaling pathway
499848	81	0.061	0.055	0.051	0.004	0.31	0.94	0.625	0.601	0.909	0.999	0.029	0.343	0	0	0	1	0	0	0	0	0	0	0	0	1	1	0	49	GO:0030509	BMP signaling pathway
491293	281	0.045	0.021	0.012	0.004	0.035	0.88	0.73	0.605	0.195	0.863	0.08	0.959	0	0	0	1	0	0	0	0	0	0	0	0	1	1	0	50	GO:0006352	DNA-templated transcription, initiation
491302	246	0.043	0.011	0.008	0.001	0.03	0.827	0.779	0.546	0.231	0.789	0.061	0.918	0	0	0	1	0	0	0	0	0	0	0	0	1	1	0	50	GO:0006367	transcription initiation from RNA polymerase II promoter
502094	178	0.02	0.005	0.013	0.004	0.083	0.419	0.344	0.499	0.213	0.758	0.048	0.382	0	0	0	1	0	0	0	0	0	0	0	0	1	1	0	51	GO:0032872	regulation of stress-activated MAPK cascade
515235	181	0.02	0.005	0.014	0.004	0.08	0.364	0.363	0.499	0.165	0.756	0.052	0.316	0	0	0	1	0	0	0	0	0	0	0	0	1	1	0	51	GO:0070302	regulation of stress-activated protein kinase signaling cascade
730306	54	0.032	0.007	0.007	0.004	0.052	0.043	0.008	0.005	0.016	0.018	0.089	0.042	0	0	0	1	0	0	0	0	0	0	0	0	1	1	0	52	REACT_150180	Assembly of collagen fibrils and other multimeric structures
576263	89	0.188	0.076	0.108	0.231	0.079	0.299	0.173	0.064	0.609	0.001	0.384	0.066	0	0	0	0	0	0	0	0	0	1	0	0	1	0	1	52	REACT_118572	Degradation of the extracellular matrix
496584	28	0.646	0.15	0.529	0.354	0.001	0.091	0.281	0.428	0.435	0.862	0.331	0.421	0	0	0	0	1	0	0	0	0	0	0	0	1	1	0	53	GO:0016645	oxidoreductase activity, acting on the CH-NH group of donors
496585	19	0.473	0.581	0.351	0.198	0.001	0.102	0.619	0.922	0.523	0.801	0.271	0.701	0	0	0	0	1	0	0	0	0	0	0	0	1	1	0	53	GO:0016646	oxidoreductase activity, acting on the CH-NH group of donors, NAD or NADP as acceptor
486599	12	0.039	0.046	0.023	0.001	0.007	0.809	0.672	0.676	0.755	0.185	0.209	0.682	0	0	0	1	0	0	0	0	0	0	0	0	1	1	0	54	GO:0000052	citrulline metabolic process
493569	11	0.587	0.531	0.461	0.435	0.004	0.136	0.679	0.83	0.28	0.632	0.435	0.795	0	0	0	0	1	0	0	0	0	0	0	0	1	1	0	54	GO:0009396	folic acid-containing compound biosynthetic process
506635	88	0.119	0.779	0.51	0.403	0.001	0.387	0.256	0.295	0.664	0.778	0.476	0.704	0	0	0	0	1	0	0	0	0	0	0	0	1	1	0	54	GO:0043604	amide biosynthetic process
491471	207	0.276	0.583	0.356	0.496	0.198	0.311	0.055	0.003	0.148	0.552	0.25	0.04	0	0	0	0	0	0	0	1	0	0	0	0	1	0	1	54	GO:0006575	cellular modified amino acid metabolic process
505546	16	0.182	0.026	0.137	0.151	0.04	0.518	0.01	0.001	0.111	0.96	0.564	0.047	0	0	0	0	0	0	0	1	0	0	0	0	1	0	1	54	GO:0042403	thyroid hormone metabolic process
486598	12	0.053	0.005	0.066	0.019	0.005	0.604	0.579	0.534	0.883	0.298	0.001	0.681	0	0	0	0	0	0	0	0	0	0	1	0	1	0	0	54	GO:0000050	urea cycle
516861	15	0.046	0.011	0.109	0.012	0.006	0.647	0.669	0.567	0.894	0.308	0.001	0.72	0	0	0	0	0	0	0	0	0	0	1	0	1	0	0	54	GO:0071941	nitrogen cycle metabolic process
499832	17	0.004	0.257	0.585	0.664	0.035	0.534	0.425	0.722	0.993	0.534	0.518	0.927	1	0	0	0	0	0	0	0	0	0	0	0	1	1	0	57	GO:0030488	tRNA methylation
491265	72	0.117	0.196	0.28	0.22	0.175	0.003	0.005	0.019	0.08	0.023	0.427	0.111	0	0	0	0	0	1	0	0	0	0	0	0	1	0	1	57	GO:0006306	DNA methylation
506452	215	0.292	0.376	0.29	0.394	0.077	0.003	0.016	0.141	0.28	0.191	0.509	0.933	0	0	0	0	0	1	0	0	0	0	0	0	1	0	1	57	GO:0043414	macromolecule methylation
518447	29	0.546	0.41	0.445	0.357	0.16	0.012	0.012	0.005	0.012	0.037	0.547	0.002	0	0	0	0	0	0	0	0	0	0	0	1	1	0	0	58	GO:0090307	mitotic spindle assembly
105928	17	0.587	0.423	0.475	0.007	0.001	0.294	0.001	0.025	0.079	0.08	0.458	0.056	0	0	0	0	0	0	1	0	0	0	0	0	1	0	1	61	REACT_9509	Gap junction assembly
490921	18	0.588	0.416	0.481	0.006	0.001	0.278	0.001	0.023	0.08	0.074	0.467	0.098	0	0	0	0	0	0	1	0	0	0	0	0	1	0	1	61	GO:0005922	connexon complex
468287	12	0.106	0.613	0.6	0.37	0.266	0.982	0.001	0.008	0.311	0.661	0.52	0.377	0	0	0	0	0	0	1	0	0	0	0	0	1	0	1	62	M00094	Ceramide biosynthesis
499568	62	0.721	0.029	0.766	0.445	0.002	1	0.001	0.006	0.617	1	0.187	0.776	0	0	0	0	0	0	1	0	0	0	0	0	1	0	1	62	GO:0030148	sphingolipid biosynthetic process
498078	50	0.526	0.621	0.594	0.366	0.034	0.574	0.006	0.001	0.288	0.234	0.479	0.068	0	0	0	0	0	0	0	1	0	0	0	0	1	0	1	63	GO:0019226	transmission of nerve impulse
515062	84	0.002	0.332	0.422	0.819	0.107	0.96	1	1	1	0.755	0.17	0.996	1	0	0	0	0	0	0	0	0	0	0	0	1	1	0	64	GO:0070124	mitochondrial translational initiation
506655	202	0.198	0.073	0.096	0.525	0.074	0.55	0.462	0.781	0.004	0.087	0.092	0.442	0	0	0	0	0	0	0	0	1	0	0	0	1	0	1	64	GO:0043624	cellular protein complex disassembly
489933	41	0.097	0.369	0.172	0.451	0.206	0.566	0.142	0.001	0.246	0.71	0.126	0.121	0	0	0	0	0	0	0	1	0	0	0	0	1	0	1	65	GO:0004601	peroxidase activity
496283	69	0.034	0.262	0.108	0.354	0.107	0.714	0.085	0.004	0.225	0.242	0.031	0.093	0	0	0	0	0	0	0	1	0	0	0	0	1	0	1	65	GO:0016209	antioxidant activity
496613	42	0.106	0.38	0.186	0.477	0.208	0.551	0.128	0.001	0.22	0.203	0.122	0.122	0	0	0	0	0	0	0	1	0	0	0	0	1	0	1	65	GO:0016684	oxidoreductase activity, acting on peroxide as acceptor
505850	21	0.226	0.512	0.349	0.628	0.215	0.432	0.14	0.001	0.215	0.242	0.326	0.051	0	0	0	0	0	0	0	1	0	0	0	0	1	0	1	65	GO:0042744	hydrogen peroxide catabolic process
489934	18	0.092	0.219	0.086	0.108	0.124	0.395	0.167	0.007	0.282	0.196	0.002	0.223	0	0	0	0	0	0	0	0	0	0	1	0	1	0	0	65	GO:0004602	glutathione peroxidase activity
491673	118	0.206	0.741	0.314	0.796	0.215	0.451	0.058	0.017	0.078	0.271	0.605	0.003	0	0	0	0	0	0	0	0	0	0	0	1	1	0	0	65	GO:0072593	reactive oxygen species metabolic process
490705	13	0.309	0.571	0.583	0.41	0.063	0.501	0.011	0.001	0.069	0.88	0.501	0.212	0	0	0	0	0	0	0	1	0	0	0	0	1	0	1	66	GO:0005639	integral component of nuclear inner membrane
507401	14	0.292	0.565	0.592	0.39	0.124	0.497	0.01	0.002	0.079	0.807	0.514	0.2	0	0	0	0	0	0	0	1	0	0	0	0	1	0	1	66	GO:0044453	nuclear membrane part
492513	125	0.643	0.791	0.784	0.651	0.365	0.054	0.006	0.003	0.289	0.398	0.694	0.059	0	0	0	0	0	0	0	1	0	0	0	0	1	0	1	67	GO:0046683	response to organophosphorus
495146	139	0.735	0.852	0.84	0.769	0.441	0.133	0.01	0.002	0.372	0.407	0.796	0.081	0	0	0	0	0	0	0	1	0	0	0	0	1	0	1	67	GO:0014074	response to purine-containing compound
496495	20	0.318	0.426	0.33	0.158	0.355	0.054	0.015	0.002	0.019	0.072	0.471	0.036	0	0	0	0	0	0	0	1	0	0	0	0	1	0	1	68	GO:0016538	cyclin-dependent protein serine/threonine kinase regulator activity
492859	129	0.429	0.329	0.289	0.135	0.111	0.046	0.005	0.02	0.004	0.077	0.501	0.174	0	0	0	0	0	0	0	0	1	0	0	0	1	0	1	68	GO:0019887	protein kinase regulator activity
1129349	222	0.066	0.085	0.1	0.134	0.388	0.646	0.073	0.102	0.28	0.818	0.216	0.004	0	0	0	0	0	0	0	0	0	0	0	1	1	0	0	69	GO:1903522	regulation of blood circulation
505586	46	0.001	0.001	0.133	0.141	0.008	0.814	0.249	0.001	0.285	0.852	0.061	0.017	0	0	0	0	0	0	0	1	0	0	0	0	1	0	1	70	GO:0042446	hormone biosynthetic process
491589	15	0.079	0.11	0.324	0.32	0.075	0.254	0.553	0.905	0.896	0.765	0.105	0.004	0	0	0	0	0	0	0	0	0	0	0	1	1	0	0	70	GO:0006702	androgen biosynthetic process
105694	12	0.127	0.185	0.111	0.376	0.323	0.204	0.078	0.038	0.003	0.317	0.153	0.034	0	0	0	0	0	0	0	0	1	0	0	0	1	0	1	71	REACT_1482	ERK activation
105695	10	0.129	0.184	0.143	0.342	0.382	0.123	0.046	0.037	0.002	0.199	0.165	0.053	0	0	0	0	0	0	0	0	1	0	0	0	1	0	1	71	REACT_1391	ERK1 activation
160988	15	0.213	0.577	0.561	0.39	0.007	0.995	0.733	0.738	0.001	0.998	0.355	0.002	0	0	0	0	0	0	0	0	0	0	0	1	1	0	0	72	REACT_15452	Peptide hormone biosynthesis
160989	13	0.209	0.594	0.578	0.379	0.011	0.983	0.73	0.773	0.001	0.997	0.38	0.003	0	0	0	0	0	0	0	0	0	0	0	1	1	0	0	72	REACT_15398	Glycoprotein hormones
490443	113	0.83	0.625	0.446	0.693	0.823	0.576	0.705	0.611	0.87	0.023	0.074	0.002	0	0	0	0	0	0	0	0	0	0	0	1	1	0	0	72	GO:0005179	hormone activity
492406	33	0.07	0.168	0.139	0.078	0.343	0.011	0.182	0.051	0.5	0.003	0.569	0.382	0	0	0	0	0	0	0	0	0	1	0	0	1	0	1	73	GO:0008028	monocarboxylic acid transmembrane transporter activity
509140	110	0.848	0.688	0.02	0.006	0.001	0.89	0.738	0.26	0.076	0.001	0.124	0.112	0	0	0	0	0	0	0	0	0	1	0	0	1	0	1	73	GO:0046943	carboxylic acid transmembrane transporter activity
495366	125	0.478	0.296	0.353	0.435	0.336	0.631	0.184	0.193	0.412	0.003	0.589	0.18	0	0	0	0	0	0	0	0	0	1	0	0	1	0	1	74	GO:0015085	calcium ion transmembrane transporter activity
515518	131	0.533	0.314	0.332	0.471	0.278	0.642	0.22	0.216	0.411	0.003	0.583	0.172	0	0	0	0	0	0	0	0	0	1	0	0	1	0	1	74	GO:0070588	calcium ion transmembrane transport
517414	161	0.492	0.282	0.379	0.48	0.319	0.695	0.271	0.21	0.475	0.003	0.656	0.233	0	0	0	0	0	0	0	0	0	1	0	0	1	0	1	74	GO:0072509	divalent inorganic cation transmembrane transporter activity
771568	97	0.557	0.125	0.2	0.245	0.146	0.171	0.269	0.111	0.13	0.002	0.255	0.012	0	0	0	0	0	0	0	0	0	1	0	0	1	0	1	74	REACT_160189	Stimuli-sensing channels
906028	24	0.097	0.23	0.272	0.46	0.044	0.146	0.17	0.127	0.511	0.004	0.467	0.115	0	0	0	0	0	0	0	0	0	1	0	0	1	0	1	74	REACT_169333	TRP channels
502459	82	0.011	0.014	0.008	0.075	0.119	0.672	0.477	0.707	0.607	0.673	0.002	0.691	0	0	0	0	0	0	0	0	0	0	1	0	1	0	0	75	GO:0033239	negative regulation of cellular amine metabolic process
508100	79	0.014	0.016	0.008	0.08	0.114	0.661	0.5	0.705	0.586	0.675	0.002	0.673	0	0	0	0	0	0	0	0	0	0	1	0	1	0	0	75	GO:0045763	negative regulation of cellular amino acid metabolic process

## Sheet: Legend
bs_id	biosystem ID, june 2015
gs_size	gene set size
pval	p value
SM	Somatic Mutation data, genes sorted by dS
GE	Gene Expression data, genes sorted by Sp
df	gene mutation relative frequency variation
lfcp	limma lfcp
call	p < 0.005
occ	number of datasets in which the pathway has p <0.005
community_id	community identifier
source_acc	source database identifier
name	pathway name
Superpathway	manual annotation
