# Supplementary material for: Network diffusion-based analysis of high-throughput data for the detection of differentially enriched modules
Source: Sci Rep. 2016 Oct 12;6:34841. doi: 10.1038/srep34841 (PMC5059623; doi:10.1038/srep34841)
Supplement: Supplementary Data S4 [file srep34841-s5.xls]

## Sheet: tcga_subjects.csv
bcr_patient_barcode	gleason_pattern_primary	gleason_pattern_secondary	gleason_score	prognostic.group
TCGA-CH-5739	3	4	7	2
TCGA-CH-5740	3	4	7	2
TCGA-CH-5741	4	5	9	5
TCGA-CH-5746	3	4	7	2
TCGA-CH-5750	3	4	7	2
TCGA-CH-5751	5	5	10	5
TCGA-CH-5753	4	5	9	5
TCGA-CH-5754	4	5	9	5
TCGA-CH-5761	5	4	9	5
TCGA-CH-5763	3	4	7	2
TCGA-CH-5765	3	4	7	2
TCGA-CH-5769	5	4	9	5
TCGA-CH-5772	4	5	9	5
TCGA-CH-5789	3	4	7	2
TCGA-CH-5790	3	4	7	2
TCGA-CH-5791	3	4	7	2
TCGA-CH-5792	4	5	9	5
TCGA-CH-5794	3	4	7	2
TCGA-EJ-5494	3	4	7	2
TCGA-EJ-5495	3	4	7	2
TCGA-EJ-5496	3	4	7	2
TCGA-EJ-5497	3	4	7	2
TCGA-EJ-5498	3	4	7	2
TCGA-EJ-5499	3	4	7	2
TCGA-EJ-5501	3	4	7	2
TCGA-EJ-5502	3	4	7	2
TCGA-EJ-5503	3	4	7	2
TCGA-EJ-5504	3	4	7	2
TCGA-EJ-5505	3	4	7	2
TCGA-EJ-5508	3	4	7	2
TCGA-EJ-5509	3	4	7	2
TCGA-EJ-5512	3	4	7	2
TCGA-EJ-5514	3	4	7	2
TCGA-EJ-5515	3	4	7	2
TCGA-EJ-5516	3	4	7	2
TCGA-EJ-5522	3	4	7	2
TCGA-EJ-5524	4	5	9	5
TCGA-EJ-5525	4	5	9	5
TCGA-EJ-5526	4	5	9	5
TCGA-EJ-5527	3	4	7	2
TCGA-EJ-5530	3	4	7	2
TCGA-EJ-5531	3	4	7	2
TCGA-EJ-5542	3	4	7	2
TCGA-EJ-7123	3	4	7	2
TCGA-EJ-7125	3	4	7	2
TCGA-EJ-7317	3	4	7	2
TCGA-EJ-7327	3	4	7	2
TCGA-EJ-7331	3	4	7	2
TCGA-EJ-7781	3	4	7	2
TCGA-EJ-7785	3	4	7	2
TCGA-EJ-7786	3	4	7	2
TCGA-EJ-7788	3	4	7	2
TCGA-EJ-7791	3	4	7	2
TCGA-EJ-7792	3	4	7	2
TCGA-EJ-7793	3	4	7	2
TCGA-EJ-7794	3	4	7	2
TCGA-EJ-7797	3	4	7	2
TCGA-EJ-8470	3	4	7	2
TCGA-EJ-A46I	3	4	7	2
TCGA-EJ-A65B	4	5	9	5
TCGA-EJ-A65E	3	4	7	2
TCGA-EJ-A65F	4	5	9	5
TCGA-EJ-A65G	3	4	7	2
TCGA-EJ-A65J	4	5	9	5
TCGA-EJ-A65M	3	4	7	2
TCGA-FC-7961	4	5	9	5
TCGA-FC-A5OB	4	5	9	5
TCGA-G9-6329	3	4	7	2
TCGA-G9-6336	3	4	7	2
TCGA-G9-6339	3	4	7	2
TCGA-G9-6348	3	4	7	2
TCGA-G9-6351	3	4	7	2
TCGA-G9-6353	3	4	7	2
TCGA-G9-6354	3	4	7	2
TCGA-G9-6356	4	5	9	5
TCGA-G9-6361	3	4	7	2
TCGA-G9-6364	3	4	7	2
TCGA-G9-6365	3	4	7	2
TCGA-G9-6377	3	4	7	2
TCGA-G9-6378	3	4	7	2
TCGA-G9-6384	3	4	7	2
TCGA-G9-6385	3	4	7	2
TCGA-G9-6498	3	4	7	2
TCGA-G9-6499	4	5	9	5
TCGA-G9-7519	3	4	7	2
TCGA-G9-7522	3	4	7	2
TCGA-G9-7523	5	5	10	5
TCGA-H9-7775	3	4	7	2
TCGA-H9-A6BY	3	4	7	2
TCGA-HC-7078	3	4	7	2
TCGA-HC-7080	3	4	7	2
TCGA-HC-7081	4	5	9	5
TCGA-HC-7210	3	4	7	2
TCGA-HC-7211	3	4	7	2
TCGA-HC-7212	3	4	7	2
TCGA-HC-7213	4	5	9	5
TCGA-HC-7230	3	4	7	2
TCGA-HC-7231	3	4	7	2
TCGA-HC-7232	4	5	9	5
TCGA-HC-7736	3	4	7	2
TCGA-HC-7737	3	4	7	2
TCGA-HC-7738	3	4	7	2
TCGA-HC-7740	3	4	7	2
TCGA-HC-7742	3	4	7	2
TCGA-HC-7747	3	4	7	2
TCGA-HC-7750	3	4	7	2
TCGA-HC-7752	3	4	7	2
TCGA-HC-7818	3	4	7	2
TCGA-HC-7820	3	4	7	2
TCGA-HC-8256	3	4	7	2
TCGA-HC-8257	3	4	7	2
TCGA-HC-8260	3	4	7	2
TCGA-HC-8261	3	4	7	2
TCGA-HC-8264	4	5	9	5
TCGA-HC-A4ZV	5	4	9	5
TCGA-HC-A631	4	5	9	5
TCGA-HC-A632	4	5	9	5
TCGA-HC-A6AL	3	4	7	2
TCGA-HC-A6AP	3	4	7	2
TCGA-HC-A6AQ	3	4	7	2
TCGA-HC-A6AS	3	4	7	2
TCGA-HC-A6HY	3	4	7	2
TCGA-HI-7168	4	5	9	5
TCGA-HI-7169	3	4	7	2
TCGA-HI-7171	5	4	9	5
TCGA-J4-8198	3	4	7	2
TCGA-J4-A67L	3	4	7	2
TCGA-J4-A67N	3	4	7	2
TCGA-J4-A67O	3	4	7	2
TCGA-J4-A67S	3	4	7	2
TCGA-J4-A67T	3	4	7	2
TCGA-J4-A6M7	3	4	7	2
TCGA-J9-A52B	5	4	9	5
TCGA-J9-A52D	4	5	9	5
TCGA-J9-A52E	4	5	9	5
TCGA-KC-A4BR	5	4	9	5
TCGA-KC-A4BV	4	5	9	5
TCGA-KK-A59X	4	5	9	5
TCGA-KK-A59Y	4	5	9	5
TCGA-KK-A5A1	4	5	9	5
TCGA-KK-A6DY	3	4	7	2
TCGA-KK-A6E0	4	5	9	5
TCGA-KK-A6E1	4	5	9	5
TCGA-KK-A6E2	3	4	7	2
TCGA-KK-A6E3	3	4	7	2
TCGA-KK-A6E4	3	4	7	2
TCGA-KK-A6E6	4	5	9	5
TCGA-KK-A6E7	5	4	9	5
TCGA-KK-A6E8	4	5	9	5
TCGA-QU-A6IL	3	4	7	2
TCGA-QU-A6IN	3	4	7	2
