# Supplementary material for: Network diffusion-based analysis of high-throughput data for the detection of differentially enriched modules
Source: Sci Rep. 2016 Oct 12;6:34841. doi: 10.1038/srep34841 (PMC5059623; doi:10.1038/srep34841)
Supplement: Supplementary Data S5 [file srep34841-s6.xls]

## Sheet: co_occurrences.csv
gene_id	symbol	N_citations
367	AR	10354
60	ACTB	2945
2597	GAPDH	2628
596	BCL2	2441
5728	PTEN	2343
836	CASP3	2170
7157	TP53	2075
7422	VEGFA	1810
207	AKT1	1751
4288	MKI67	1675
2796	GNRH1	1650
2346	FOLH1	1620
7832	BTG2	1605
1950	EGF	1464
7124	TNF	1425
4609	MYC	1412
3479	IGF1	1393
3569	IL6	1383
55	ACPP	1362
999	CDH1	1343
1956	EGFR	1196
595	CCND1	1169
308	ANXA5	1059
354	KLK3	1031
2064	ERBB2	1030
7040	TGFB1	1003
8743	TNFSF10	995
5595	MAPK3	993
1499	CTNNB1	976
2078	ERG	939
5290	PIK3CA	935
4318	MMP9	929
3091	HIF1A	918
2475	MTOR	915
5294	PIK3CG	908
7113	TMPRSS2	906
5293	PIK3CD	871
581	BAX	870
6774	STAT3	821
5291	PIK3CB	803
5599	MAPK8	788
3630	INS	770
1026	CDKN1A	765
5594	MAPK1	761
4313	MMP2	730
598	BCL2L1	726
7431	VIM	685
960	CD44	675
4824	NKX3-1	646
3486	IGFBP3	642
841	CASP8	641
3725	JUN	631
613	BCR	629
4513	COX2	622
5111	PCNA	612
2950	GSTP1	600
332	BIRC5	589
842	CASP9	580
925	CD8A	580
6715	SRD5A1	561
23600	AMACR	555
5340	PLG	551
3458	IFNG	550
2335	FN1	548
54205	CYCS	546
3817	KLK2	544
672	BRCA1	539
5329	PLAUR	529
1027	CDKN1B	525
4790	NFKB1	499
1586	CYP17A1	482
2922	GRP	481
3576	CXCL8	474
142	PARP1	472
213	ALB	465
5743	PTGS2	465
5925	RB1	460
5617	PRL	455
1113	CHGA	449
7421	VDR	435
3558	IL2	428
1029	CDKN2A	426
5328	PLAU	417
8600	TNFSF11	415
7852	CXCR4	412
2932	GSK3B	407
857	CAV1	406
3480	IGF1R	406
4051	CYP4F3	399
2146	EZH2	395
1017	CDK2	391
6462	SHBG	390
2247	FGF2	382
983	CDK1	380
5747	PTK2	379
675	BRCA2	376
2099	ESR1	376
5744	PTHLH	361
1588	CYP19A1	352
6822	SULT2A1	350
1437	CSF2	349
9734	HDAC9	349
1485	CTAG1B	347
3791	KDR	347
8000	PSCA	342
1191	CLU	341
4193	MDM2	341
6387	CXCL12	338
8842	PROM1	335
1019	CDK4	330
3481	IGF2	325
2100	ESR2	323
3082	HGF	317
399694	SHC4	314
3553	IL1B	307
4233	MET	306
1869	E2F1	305
4477	MSMB	305
30849	PIK3R4	303
3320	HSP90AA1	298
1432	MAPK14	297
5468	PPARG	294
8792	TNFRSF11A	294
2026	ENO2	292
891	CCNB1	284
3265	HRAS	277
331	XIAP	276
947	CD34	274
6750	SST	274
4170	MCL1	271
1889	ECE1	269
6347	CCL2	267
6198	RPS6KB1	262
2353	FOS	257
5566	PRKACA	256
7015	TERT	256
54957	TXNL4B	255
3309	HSPA5	250
6696	SPP1	248
2115	ETV1	247
2194	FASN	247
3875	KRT18	247
8795	TNFRSF10B	241
5604	MAP2K1	240
890	CCNA2	239
4582	MUC1	239
5268	SERPINB5	239
1958	EGR1	236
387	RHOA	236
3586	IL10	235
7179	TPTE	229
23037	PDZD2	228
1000	CDH2	227
4072	EPCAM	227
3156	HMGCR	227
3845	KRAS	227
9622	KLK4	225
8626	TP63	222
4982	TNFRSF11B	221
6855	SYP	219
3169	FOXA1	216
5292	PIM1	214
55827	DCAF6	213
2308	FOXO1	212
3014	H2AFX	208
10499	NCOA2	206
5074	PAWR	205
1791	DNTT	204
1854	DUT	203
84733	CBX2	201
1906	EDN1	201
7076	TIMP1	201
5564	PRKAB1	197
6554	SLC10A1	197
1493	CTLA4	196
6714	SRC	196
5788	PTPRC	194
632	BGLAP	192
3315	HSPB1	192
2925	GRPR	191
3565	IL4	190
1800	DPEP1	189
3655	ITGA6	188
57534	MIB1	188
5879	RAC1	188
7083	TK1	188
7039	TGFA	187
5241	PGR	186
5673	PSG5	186
6502	SKP2	186
6041	RNASEL	185
6648	SOD2	184
860	RUNX2	182
3958	LGALS3	181
4311	MME	181
1401	CRP	179
6716	SRD5A2	179
8031	NCOA4	178
355	FAS	176
3249	HPN	176
4088	SMAD3	176
2065	ERBB3	172
840	CASP7	170
50943	FOXP3	170
5894	RAF1	170
3485	IGFBP2	169
5970	RELA	169
3593	IL12B	168
3732	CD82	167
3592	IL12A	167
5443	POMC	167
9518	GDF15	166
8644	AKR1C3	165
1786	DNMT1	165
8202	NCOA3	165
2908	NR3C1	165
1576	CYP3A4	164
2735	GLI1	164
3065	HDAC1	164
10397	NDRG1	164
3688	ITGB1	162
4297	KMT2A	162
5243	ABCB1	161
2147	F2	161
356	FASLG	161
2309	FOXO3	161
10481	HOXB13	159
5562	PRKAA1	159
5460	POU5F1	158
8772	FADD	157
4323	MMP14	157
2798	GNRHR	156
4803	NGF	156
23411	SIRT1	156
5654	HTRA1	153
4087	SMAD2	153
796	CALCA	152
5054	SERPINE1	152
2263	FGFR2	150
1385	CREB1	149
3439	IFNA1	149
3856	KRT8	148
3952	LEP	148
3383	ICAM1	146
5829	PXN	146
1969	EPHA2	145
8648	NCOA1	145
11200	CHEK2	144
1316	KLF6	143
7018	TF	143
4018	LPA	142
5524	PPP2R4	142
3717	JAK2	140
5159	PDGFRB	140
6416	MAP2K4	139
4089	SMAD4	139
8797	TNFRSF10A	139
995	CDC25C	138
8678	BECN1	137
1909	EDNRA	137
5741	PTH	137
3172	HNF4A	136
6528	SLC5A5	135
6908	TBP	134
79923	NANOG	133
472	ATM	132
7048	TGFBR2	132
5578	PRKCA	131
1591	CYP24A1	130
4843	NOS2	129
79054	TRPM8	129
8655	DYNLL1	128
2235	FECH	128
2260	FGFR1	128
6657	SOX2	128
7184	HSP90B1	127
7057	THBS1	127
1506	CTRL	126
7225	TRPC6	125
7077	TIMP2	124
1508	CTSB	123
2246	FGF1	123
572	BAD	122
1978	EIF4EBP1	122
4312	MMP1	122
4316	MMP7	122
2118	ETV4	121
22943	DKK1	120
6772	STAT1	120
1021	CDK6	119
2023	ENO1	119
2252	FGF7	119
5037	PEBP1	119
6935	ZEB1	119
3852	KRT5	118
4851	NOTCH1	118
5347	PLK1	118
7424	VEGFC	118
6776	STAT5A	117
9429	ABCG2	116
11186	RASSF1	116
1965	EIF2S1	115
10763	NES	115
6647	SOD1	115
648	BMI1	114
60528	ELAC2	114
4953	ODC1	114
324	APC	113
329	BIRC2	113
2944	GSTM1	113
3251	HPRT1	113
5175	PECAM1	112
85414	SLC45A3	112
25803	SPDEF	112
7291	TWIST1	112
998	CDC42	111
2691	GHRH	111
3005	H1F0	111
8718	TNFRSF25	111
7414	VCL	111
10296	MAEA	110
8829	NRP1	110
12	SERPINA3	110
6513	SLC2A1	110
7070	THY1	110
8837	CFLAR	109
2022	ENG	108
2853	GPR31	107
5660	PSAP	107
5915	RARB	107
7099	TLR4	107
330	BIRC3	105
3084	NRG1	105
1674	DES	104
1728	NQO1	104
1387	CREBBP	103
1773	DNASE1	103
2688	GH1	103
5601	MAPK9	103
208	AKT2	102
1495	CTNNA1	102
1803	DPP4	102
885	CCK	101
153090	DAB2IP	101
2288	FKBP4	101
2321	FLT1	101
4684	NCAM1	101
25	ABL1	100
2002	ELK1	100
6194	RPS6	100
6678	SPARC	100
3484	IGFBP1	99
3643	INSR	99
3684	ITGAM	99
6768	ST14	99
7041	TGFB1I1	99
9370	ADIPOQ	98
968	CD68	98
3105	HLA-A	98
3861	KRT14	98
5727	PTCH1	98
5914	RARA	98
6667	SP1	98
54	ACP5	97
4512	COX1	97
1543	CYP1A1	97
4000	LMNA	97
655	BMP7	96
5478	PPIA	96
6720	SREBF1	96
196	AHR	95
6790	AURKA	95
1545	CYP1B1	95
3162	HMOX1	95
84557	MAP1LC3A	95
9612	NCOR2	95
6777	STAT5B	95
148	ADRA1A	94
1647	GADD45A	94
3667	IRS1	94
147719	LYPD4	94
5310	PKD1	94
5657	PRTN3	94
6690	SPINK1	94
941	CD80	93
11009	IL24	93
80781	COL18A1	92
1910	EDNRB	92
6662	SOX9	92
1636	ACE	91
8405	SPOP	91
10451	VAV3	90
1111	CHEK1	89
240	ALOX5	88
6615	SNAI1	88
7432	VIP	88
239	ALOX12	87
247	ALOX15B	87
8654	PDE5A	87
5888	RAD51	87
7448	VTN	87
3611	ILK	86
6804	STX1A	86
23671	TMEFF2	86
1509	CTSD	85
55840	EAF2	85
2305	FOXM1	85
4314	MMP3	85
7153	TOP2A	85
2253	FGF8	84
2952	GSTT1	84
6401	SELE	84
650	BMP2	83
929	CD14	83
2697	GJA1	83
3551	IKBKB	83
7367	UGT2B17	83
3381	IBSP	82
5465	PPARA	82
57521	RPTOR	82
4086	SMAD1	82
89780	WNT3A	82
100133941	CD24	81
27122	DKK3	81
2015	ADGRE1	81
2043	EPHA4	81
2289	FKBP5	81
4210	MEFV	81
6175	RPLP0	81
6469	SHH	81
8878	SQSTM1	81
3600	IL15	80
3605	IL17A	80
4846	NOS3	80
56616	DIABLO	79
2056	EPO	79
81631	MAP1LC3B	79
9611	NCOR1	79
7316	UBC	79
1649	DDIT3	78
302	ANXA2	77
652	BMP4	77
11010	GLIPR1	77
4481	MSR1	77
5618	PRLR	77
6925	TCF4	77
1440	CSF3	76
3579	CXCR2	76
8850	KAT2B	76
6736	SRY	76
7450	VWF	76
9131	AIFM1	75
246	ALOX15	75
8877	SPHK1	75
405	ARNT	74
23625	FAM89B	74
5591	PRKDC	74
6093	ROCK1	74
7366	UGT2B15	74
1050	CEBPA	73
1789	DNMT3B	73
3552	IL1A	73
3691	ITGB4	73
3726	JUNB	73
4292	MLH1	73
149420	PDIK1L	73
5371	PML	73
5971	RELB	73
1462	VCAN	73
3373	HYAL1	72
3727	JUND	72
7376	NR1H2	72
26872	STEAP1	72
1025	CDK9	71
2919	CXCL1	71
2736	GLI2	71
2737	GLI3	71
3329	HSPD1	71
3488	IGFBP5	71
3816	KLK1	71
5058	PAK1	71
27173	SLC39A1	71
1147	CHUK	70
5036	PA2G4	70
56924	PAK6	70
5733	PTGER3	70
7163	TPD52	70
55503	TRPV6	70
673	BRAF	69
894	CCND2	69
2324	FLT4	69
4485	MST1	69
5068	REG3A	69
6382	SDC1	69
4792	NFKBIA	68
5176	SERPINF1	68
1513	CTSK	67
2113	ETS1	67
3685	ITGAV	67
3815	KIT	67
688	KLF5	67
5469	MED1	67
4692	NDN	67
6608	SMO	67
7037	TFRC	67
7078	TIMP3	67
3371	TNC	67
567	B2M	66
3716	JAK1	66
4436	MSH2	66
253260	RICTOR	66
627	BDNF	65
811	CALR	65
1594	CYP27B1	65
2876	GPX1	65
3208	HPCA	65
54456	MOV10L1	65
654	BMP6	64
6352	CCL5	64
940	CD28	64
10970	CKAP4	64
2114	ETS2	64
6928	HNF1B	64
4176	MCM7	64
57045	TWSG1	64
1646	AKR1C2	63
634	CEACAM1	63
200186	CRTC2	63
1871	E2F3	63
2264	FGFR4	63
182	JAG1	63
3827	KNG1	63
5245	PHB	63
6591	SNAI2	63
834	CASP1	62
729230	CCR2	62
3397	ID1	62
3456	IFNB1	62
3490	IGFBP7	62
9314	KLF4	62
931	MS4A1	62
4804	NGFR	62
80310	PDGFD	62
6275	S100A4	62
445347	TARP	62
11181	TREH	62
2547	XRCC6	62
682	BSG	61
10468	FST	61
8841	HDAC3	61
3690	ITGB3	61
4830	NME1	61
10312	TCIRG1	61
1081	CGA	60
3570	IL6R	60
5587	PRKD1	60
6464	SHC1	60
4092	SMAD7	60
7046	TGFBR1	60
7226	TRPM2	60
221120	ALKBH3	59
290	ANPEP	59
835	CASP2	59
2066	ERBB4	59
2316	FLNA	59
23426	GRIP1	59
4110	MAGEA11	59
9159	PCSK7	59
5366	PMAIP1	59
4363	ABCC1	58
57332	CBX8	58
64866	CDCP1	58
1030	CDKN2B	58
10682	EBP	58
2119	ETV5	58
3146	HMGB1	58
10894	LYVE1	58
4214	MAP3K1	58
4852	NPY	58
2185	PTK2B	58
10011	SRA1	58
7412	VCAM1	58
51741	WWOX	58
7528	YY1	58
942	CD86	57
10062	NR1H3	57
8554	PIAS1	57
6446	SGK1	57
7474	WNT5A	57
19	ABCA1	56
990	CDC6	56
1977	EIF4E	56
2152	F3	56
2705	GJB1	56
3066	HDAC2	56
3596	IL13	56
10724	MGEA5	56
4322	MMP13	56
4691	NCL	56
6722	SRF	56
7013	TERF1	56
4904	YBX1	56
174	AFP	55
216	ALDH1A1	55
58191	CXCL16	55
2034	EPAS1	55
2261	FGFR3	55
3002	GZMB	55
3346	HTN1	55
10524	KAT5	55
4842	NOS1	55
56937	PMEPA1	55
4070	TACSTD2	55
7158	TP53BP1	55
637	BID	54
896	CCND3	54
1009	CDH11	54
51380	CSAD	54
1525	CXADR	54
3491	CYR61	54
1788	DNMT3A	54
1915	EEF1A1	54
2081	ERN1	54
2255	FGF10	54
2534	FYN	54
3640	INSL3	54
3673	ITGA2	54
55554	KLK15	54
4914	NTRK1	54
11168	PSIP1	54
6752	SSTR2	54
8239	USP9X	54
389932	AKR1C6P	53
383	ARG1	53
768	CA9	53
2149	F2R	53
2274	FHL2	53
2878	GPX3	53
54474	KRT20	53
94025	MUC16	53
9506	PAGE4	53
5230	PGK1	53
5300	PIN1	53
5327	PLAT	53
9604	RNF14	53
462	SERPINC1	53
7096	TLR1	53
8409	UXT	53
7515	XRCC1	53
10321	CRISP3	52
2931	GSK3A	52
3687	ITGAX	52
3880	KRT19	52
4162	MCAM	52
3071	NCKAP1L	52
5055	SERPINB2	52
283	ANG	51
374	AREG	51
467	ATF3	51
1942	EFNA1	51
9451	EIF2AK3	51
9232	PTTG1	51
5898	RALA	51
7020	TFAP2A	51
468	ATF4	50
57007	ACKR3	50
2313	FLI1	50
2624	GATA2	50
4035	LRP1	50
4922	NTS	50
29843	SENP1	50
6890	TAP1	50
7249	TSC2	50
7428	VHL	50
9590	AKAP12	49
958	CD40	49
1601	DAB2	49
780	DDR1	49
3145	HMBS	49
3949	LDLR	49
4282	MIF	49
5883	RAD9A	49
5972	REN	49
3925	STMN1	49
6862	T	49
10188	TNK2	49
317	APAF1	48
8313	AXIN2	48
578	BAK1	48
8945	BTRC	48
10663	CXCR6	48
219595	FOLH1B	48
51738	GHRL	48
10013	HDAC6	48
51478	HSD17B7	48
3984	LIMK1	48
3164	NR4A1	48
10039	PARP3	48
23239	PHLPP1	48
5502	PPP1R1A	48
6035	RNASE1	48
63891	RNF123	48
6280	S100A9	48
6303	SAT1	48
6721	SREBF2	48
27113	BBC3	47
993	CDC25A	47
10664	CTCF	47
1577	CYP3A5	47
3170	FOXA2	47
2621	GAS6	47
51280	GOLM1	47
3038	HAS3	47
3339	HSPG2	47
3487	IGFBP4	47
23028	KDM1A	47
6422	SFRP1	47
7042	TGFB2	47
7132	TNFRSF1A	47
6293	VPS52	47
1386	ATF2	46
29126	CD274	46
1544	CYP1A2	46
1616	DAXX	46
94033	FTMT	46
3303	HSPA1A	46
4128	MAOA	46
4171	MCM2	46
5580	PRKCD	46
389	RHOC	46
7150	TOP1	46
7494	XBP1	46
10413	YAP1	46
2	A2M	45
427	ASAH1	45
55636	CHD7	45
10256	CNKSR1	45
1312	COMT	45
1644	DDC	45
2006	ELN	45
2033	EP300	45
3606	IL18	45
11012	KLK11	45
84445	LZTS2	45
10	NAT2	45
4780	NFE2L2	45
5742	PTGS1	45
6876	TAGLN	45
7047	TGM4	45
8793	TNFRSF10D	45
9564	BCAR1	44
10498	CARM1	44
1436	CSF1R	44
2130	EWSR1	44
2885	GRB2	44
3043	HBB	44
3855	KRT7	44
51176	LEF1	44
22853	LMTK2	44
8932	MBD2	44
4255	MGMT	44
92140	MTDH	44
9	NAT1	44
81285	OR51E2	44
27250	PDCD4	44
11065	UBE2C	44
7472	WNT2	44
1051	CEBPB	43
3627	CXCL10	43
3577	CXCR1	43
3092	HIP1	43
7182	NR2C2	43
5020	OXT	43
9021	SOCS3	43
351	APP	42
6374	CXCL5	42
1806	DPYD	42
2990	GUSB	42
3554	IL1R1	42
3702	ITK	42
10657	KHDRBS1	42
9112	MTA1	42
4524	MTHFR	42
5320	PLA2G2A	42
6597	SMARCA4	42
57731	SPTBN4	42
6868	ADAM17	41
3159	HMGA1	41
3297	HSF1	41
23308	ICOSLG	41
55323	LARP6	41
4217	MAP3K5	41
5133	PDCD1	41
10631	POSTN	41
6692	SPINT1	41
7341	SUMO1	41
7298	TYMS	41
214	ALCAM	40
301	ANXA1	40
27087	B3GAT1	40
10645	CAMKK2	40
8900	CCNA1	40
11140	CDC37	40
1001	CDH3	40
90273	CEACAM21	40
10563	CXCL13	40
2641	GCG	40
10855	HPSE	40
4040	LRP6	40
84876	ORAI1	40
5570	PKIB	40
5585	PKN1	40
5732	PTGER2	40
5753	PTK6	40
861	RUNX1	40
390502	SERPINA2	40
268	AMH	39
328	APEX1	39
563	AZGP1	39
573	BAG1	39
959	CD40LG	39
1044	CDX1	39
1278	COL1A2	39
1421	CRYGD	39
7430	EZR	39
3098	HK1	39
3161	HMMR	39
3483	IGFALS	39
3589	IL11	39
4204	MECP2	39
5052	PRDX1	39
9536	PTGES	39
5745	PTH1R	39
5764	PTN	39
6117	RPA1	39
6794	STK11	39
412	STS	39
23512	SUZ12	39
55809	TRERF1	39
1645	AKR1C1	38
9212	AURKB	38
977	CD151	38
1020	CDK5	38
3037	HAS2	38
3939	LDHA	38
5522	PPP2R2C	38
6019	RLN2	38
5270	SERPINE2	38
8034	SLC25A16	38
79689	STEAP4	38
7520	XRCC5	38
103	ADAR	37
1022	CDK7	37
1028	CDKN1C	37
1045	CDX2	37
1048	CEACAM5	37
1583	CYP11A1	37
10395	DLC1	37
1999	ELF3	37
2638	GC	37
3280	HES1	37
3248	HPGD	37
3283	HSD3B1	37
3574	IL7	37
5655	KLK10	37
4094	MAF	37
5609	MAP2K7	37
8856	NR1I2	37
5155	PDGFB	37
5423	POLB	37
6286	S100P	37
6659	SOX4	37
261729	STEAP2	37
7293	TNFRSF4	37
7471	WNT1	37
9181	ARHGEF2	36
831	CAST	36
1435	CSF1	36
1457	CSNK2A1	36
1490	CTGF	36
2050	EPHB4	36
2068	ERCC2	36
4303	FOXO4	36
2487	FRZB	36
2875	GPT	36
2936	GSR	36
3126	HLA-DRB4	36
5573	PRKAR1A	36
29968	PSAT1	36
5688	PSMA7	36
5265	SERPINA1	36
6751	SSTR1	36
387357	THEMIS	36
7442	TRPV1	36
7465	WEE1	36
116	ADCYAP1	35
50636	ANO7	35
8312	AXIN1	35
659	BMPR2	35
1119	CHKA	35
1475	CSTA	35
2920	CXCL2	35
1634	DCN	35
2166	FAAH	35
84668	FAM126A	35
2277	FIGF	35
3292	HSD17B1	35
3284	HSD3B2	35
8660	IRS2	35
221895	JAZF1	35
3916	LAMP1	35
4015	LOX	35
2956	MSH6	35
4602	MYB	35
4968	OGG1	35
5216	PFN1	35
6402	SELL	35
10252	SPRY1	35
6755	SSTR5	35
55240	STEAP3	35
6934	TCF7L2	35
824	CAPN2	34
9134	CCNE2	34
966	CD59	34
969	CD69	34
9308	CD83	34
4680	CEACAM6	34
1363	CPE	34
3623	INHA	34
3956	LGALS1	34
55692	LUC7L	34
5606	MAP2K3	34
5598	MAPK7	34
4151	MB	34
5395	PMS2	34
5734	PTGER4	34
6421	SFPQ	34
10253	SPRY2	34
6770	STAR	34
10810	WASF3	34
9213	XPR1	34
9839	ZEB2	34
821	CANX	33
1234	CCR5	33
93659	CGB5	33
1500	CTNND1	33
643	CXCR5	33
1605	DAG1	33
1843	DUSP1	33
1874	E2F4	33
2625	GATA3	33
3223	HOXC6	33
3675	ITGA3	33
4057	LTF	33
246734	NPCDR1	33
4893	NRAS	33
5076	PAX2	33
23035	PHLPP2	33
5315	PKM	33
23683	PRKD3	33
284119	PTRF	33
5978	REST	33
6143	RPL19	33
2810	SFN	33
171024	SYNPO2	33
7178	TPT1	33
7258	TSPY1	33
10551	AGR2	32
8125	ANP32A	32
310	ANXA7	32
930	CD19	32
994	CDC25B	32
1268	CNR1	32
64180	DPEP3	32
9941	EXOG	32
8061	FOSL1	32
9759	HDAC4	32
3190	HNRNPK	32
3482	IGF2R	32
3489	IGFBP6	32
3728	JUP	32
3814	KISS1	32
9404	LPXN	32
4041	LRP5	32
5608	MAP2K6	32
83259	PCDH11Y	32
5324	PLAG1	32
5515	PPP2CA	32
5627	PROS1	32
5979	RET	32
6197	RPS6KA3	32
864	RUNX3	32
54949	SDHAF2	32
6566	SLC16A1	32
8794	TNFRSF10C	32
706	TSPO	32
7345	UCHL1	32
7514	XPO1	32
1445	CSK	31
8454	CUL1	31
2048	EPHB2	31
54586	EQTN	31
2067	ERCC1	31
2191	FAP	31
2254	FGF9	31
10818	FRS2	31
2690	GHR	31
10399	GNB2L1	31
27232	GNMT	31
2934	GSN	31
8091	HMGA2	31
3572	IL6ST	31
10765	KDM5B	31
79727	LIN28A	31
10161	LPAR6	31
4155	MBP	31
4646	MYO6	31
10874	NMU	31
27035	NOX1	31
4869	NPM1	31
190	NR0B1	31
5156	PDGFRA	31
5225	PGC	31
5576	PRKAR2A	31
158471	PRUNE2	31
23212	RRS1	31
6390	SDHB	31
83985	SPNS1	31
6757	SSX2	31
6786	STIM1	31
7296	TXNRD1	31
154	ADRB2	30
284	ANGPT1	30
4179	CD46	30
1429	CRYZ	30
199699	DAND5	30
4733	DRG1	30
8667	EIF3H	30
2521	FUS	30
222545	GPRC6A	30
1839	HBEGF	30
23462	HEY1	30
26524	LATS2	30
4613	MYCN	30
57104	PNPLA2	30
9588	PRDX6	30
5881	RAC3	30
7010	TEK	30
7033	TFF3	30
7098	TLR3	30
839	CASP6	29
920	CD4	29
125931	CEACAM20	29
1105	CHD1	29
1622	DBI	29
50848	F11R	29
2526	FUT4	29
2797	GNRH2	29
3312	HSPA8	29
9641	IKBKE	29
5653	KLK6	29
4023	LPL	29
4772	NFATC1	29
5046	PCSK6	29
11040	PIM2	29
4860	PNP	29
5563	PRKAA2	29
5777	PTPN6	29
5917	RARS	29
8608	RDH16	29
50484	RRM2B	29
6279	S100A8	29
22937	SCAP	29
6478	SIAH2	29
6581	SLC22A3	29
7038	TG	29
7200	TRH	29
7276	TTR	29
11059	WWP1	29
102	ADAM10	28
8754	ADAM9	28
10840	ALDH1L1	28
22926	ATF6	28
545	ATR	28
1236	CCR7	28
1870	E2F2	28
2171	FABP5	28
2280	FKBP1A	28
5045	FURIN	28
2520	GAST	28
2739	GLO1	28
84818	IL17RC	28
4353	MPO	28
55768	NGLY1	28
10298	PAK4	28
5551	PRF1	28
5781	PTPN11	28
5831	PYCR1	28
5918	RARRES1	28
8737	RIPK1	28
3921	RPSA	28
6256	RXRA	28
7301	TYRO3	28
846	CASR	27
6360	CCL16	27
1003	CDH5	27
1154	CISH	27
1991	ELANE	27
2157	F8	27
199720	GGN	27
3178	HNRNPA1	27
3293	HSD17B3	27
3562	IL3	27
25818	KLK5	27
22914	KLRK1	27
3936	LCP1	27
4049	LTA	27
4487	MSX1	27
4583	MUC2	27
4683	NBN	27
5008	OSM	27
6490	PMEL	27
5467	PPARD	27
53635	PTOV1	27
5897	RAG2	27
6240	RRM1	27
6242	RTKN	27
6319	SCD	27
7356	SCGB1A1	27
6383	SDC2	27
9403	2015-09-01	27
6548	SLC9A1	27
6595	SMARCA2	27
7097	TLR2	27
28983	TMPRSS11E	27
7189	TRAF6	27
7252	TSHB	27
7295	TXN	27
7704	ZBTB16	27
100	ADA	26
133	ADM	26
183	AGT	26
10000	AKT3	26
335	APOA1	26
348	APOE	26
429	ASCL1	26
10533	ATG7	26
948	CD36	26
975	CD81	26
1088	CEACAM8	26
1365	CLDN3	26
2020	EN2	26
2042	EPHA3	26
2650	GCNT1	26
2717	GLA	26
3567	IL5	26
4856	NOV	26
27342	RABGEF1	26
5966	REL	26
6414	SEPP1	26
8651	SOCS1	26
8557	TCAP	26
7227	TRPS1	26
1890	TYMP	26
7347	UCHL3	26
9619	ABCG1	25
8853	ASAP2	25
658	BMPR1B	25
898	CCNE1	25
1084	CEACAM3	25
1089	CEACAM4	25
1087	CEACAM7	25
1052	CEBPD	25
1392	CRH	25
1471	CST3	25
9547	CXCL14	25
2833	CXCR3	25
1672	DEFB1	25
23405	DICER1	25
2005	ELK4	25
2539	G6PD	25
2670	GFAP	25
2896	GRN	25
3083	HGFAC	25
3240	HP	25
3557	IL1RN	25
54820	NDE1	25
4853	NOTCH2	25
4878	NPPA	25
4916	NTRK3	25
5027	P2RX7	25
5163	PDK1	25
8611	PPAP2A	25
5581	PRKCE	25
5590	PRKCZ	25
9317	PTER	25
5770	PTPN1	25
57381	RHOJ	25
6016	RIT1	25
6239	RREB1	25
6335	SCN9A	25
9123	SLC16A3	25
7186	TRAF2	25
4308	TRPM1	25
7251	TSG101	25
9510	ADAMTS1	24
27032	ATP2C1	24
551	AVP	24
388551	CEACAM16	24
56971	CEACAM19	24
1487	CTBP1	24
1488	CTBP2	24
56998	CTNNBIP1	24
2017	CTTN	24
1536	CYBB	24
1593	CYP27A1	24
10170	DHRS9	24
1938	EEF2	24
26298	EHF	24
54738	FEV	24
2492	FSHR	24
3123	HLA-DRB1	24
3575	IL7R	24
9636	ISG15	24
3679	ITGA7	24
7071	KLF10	24
43847	KLK14	24
5605	MAP2K2	24
50507	NOX4	24
5075	PAX1	24
8399	PLA2G10	24
5341	PLEK	24
5350	PLN	24
8434	RECK	24
51435	SCARA3	24
10507	SEMA4D	24
5269	SERPINB6	24
6493	SIM2	24
9122	SLC16A4	24
6609	SMPD1	24
50964	SOST	24
7031	TFF1	24
54106	TLR9	24
7270	TTF1	24
11334	TUSC2	24
84335	AKT1S1	23
384	ARG2	23
660	BMX	23
670	BPHL	23
843	CASP10	23
902	CCNH	23
939	CD27	23
80381	CD276	23
51293	CD320	23
945	CD33	23
1340	COX6B1	23
148327	CREB3L4	23
1514	CTSL	23
6376	CX3CL1	23
1612	DAPK1	23
26052	DNM3	23
29102	DROSHA	23
133418	EMB	23
2778	GNAS	23
26354	GNL3	23
55502	HES6	23
3934	LCN2	23
3953	LEPR	23
3964	LGALS8	23
4069	LYZ	23
4488	MSX2	23
4654	MYOD1	23
4671	NAIP	23
9971	NR1H4	23
10419	PRMT5	23
5652	PRSS8	23
10928	RALBP1	23
23521	RPL13A	23
6304	SATB1	23
30061	SLC40A1	23
8501	SLC43A1	23
6891	TAP2	23
29110	TBK1	23
8744	TNFSF9	23
7155	TOP2B	23
48	ACO1	22
8751	ADAM15	22
347	APOD	22
664	BNIP3	22
23705	CADM1	22
909	CD1A	22
23097	CDK19	22
9076	CLDN1	22
1364	CLDN4	22
9377	COX5A	22
1718	DHCR24	22
11221	DUSP10	22
85403	EAF1	22
1946	EFNA5	22
10919	EHMT2	22
8178	ELL	22
2224	FDPS	22
2272	FHIT	22
2692	GHRHR	22
8111	GPR68	22
3015	H2AFZ	22
3269	HRH1	22
3294	HSD17B2	22
3598	IL13RA2	22
3920	LAMP2	22
6885	MAP3K7	22
84299	MIEN1	22
388112	NANOGP8	22
4734	NEDD4	22
7080	NKX2-1	22
4973	OLR1	22
2652	OPN1MW	22
5079	PAX5	22
5295	PIK3R1	22
1104	RCC1	22
5345	SERPINF2	22
6418	SET	22
25942	SIN3A	22
4090	SMAD5	22
55084	SOBP	22
10417	SPON2	22
7220	TRPC1	22
51393	TRPV2	22
7248	TSC1	22
10587	TXNRD2	22
7337	UBE3A	22
29914	UBIAD1	22
8725	URI1	22
92	ACVR2A	21
558	AXL	21
9531	BAG3	21
10519	CIB1	21
1559	CYP2C9	21
2150	F2RL1	21
2651	GCNT2	21
2959	GTF2B	21
3157	HMGCS1	21
3672	ITGA1	21
51474	LIMA1	21
4025	LPO	21
26018	LRIG1	21
4221	MEN1	21
56547	MMP26	21
9788	MTSS1	21
29922	NME7	21
2494	NR5A2	21
4946	OAZ1	21
27199	OXGR1	21
5080	PAX6	21
5196	PF4	21
5228	PGF	21
5694	PSMB6	21
388	RHOB	21
6403	SELP	21
6605	SMARCE1	21
121599	SPIC	21
6426	SRSF1	21
6817	SULT1A1	21
7052	TGM2	21
9333	TGM5	21
3604	TNFRSF9	21
7299	TYR	21
7374	UNG	21
7481	WNT11	21
51776	ZAK	21
57178	ZMIZ1	21
24	ABCA4	20
8714	ABCC3	20
10257	ABCC4	20
285	ANGPT2	20
9474	ATG5	20
597	BCL2A1	20
10018	BCL2L11	20
701	BUB1B	20
858	CAV2	20
952	CD38	20
967	CD63	20
8872	CDC123	20
991	CDC20	20
1012	CDH13	20
1285	COL4A3	20
1447	CSN2	20
1565	CYP2D6	20
1725	DHPS	20
1948	EFNB2	20
27161	AGO2	20
2057	EPOR	20
2159	F10	20
2167	FABP4	20
56975	FAM20C	20
79187	FSD1	20
3232	HOXD3	20
10525	HYOU1	20
3778	KCNMA1	20
57650	KIAA1524	20
4117	MAK	20
2011	MARK2	20
2315	MLANA	20
4502	MT2A	20
4601	MXI1	20
4306	NR3C2	20
26986	PABPC1	20
5161	PDHA2	20
2923	PDIA3	20
5304	PIP	20
7941	PLA2G7	20
5430	POLR2A	20
5901	RAN	20
6013	RLN1	20
6288	SAA1	20
6906	SERPINA7	20
8140	SLC7A5	20
6778	STAT6	20
6613	SUMO2	20
58476	TP53INP2	20
7167	TPI1	20
8717	TRADD	20
7297	TYK2	20
90226	UCN2	20
7468	WHSC1	20
7498	XDH	20
47	ACLY	19
60312	AFAP1	19
27319	BHLHE22	19
699	BUB1	19
718	C3	19
799	CALCR	19
55450	CAMK2N1	19
124583	CANT1	19
10951	CBX1	19
4267	CD99	19
81624	DIAPH3	19
54583	EGLN1	19
2069	EREG	19
2245	FGD1	19
2495	FTH1	19
2678	GGT1	19
3108	HLA-DMA	19
3559	IL2RA	19
84678	KDM2B	19
9817	KEAP1	19
7044	LEFTY2	19
11178	LZTS1	19
5607	MAP2K5	19
4192	MDK	19
4522	MTHFD1	19
4908	NTF3	19
10630	PDPN	19
415116	PIM3	19
5354	PLP1	19
5364	PLXNB1	19
5896	RAG1	19
6014	RIT2	19
6285	S100B	19
6295	SAG	19
28234	SLCO1B3	19
79644	SRD5A3	19
7043	TGFB3	19
7082	TJP1	19
7408	VASP	19
79084	WDR77	19
11197	WIF1	19
59	ACTA2	18
177	AGER	18
306	ANXA3	18
126731	CCSAP	18
972	CD74	18
6373	CXCL11	18
114757	CYGB	18
1595	CYP51A1	18
1621	DBH	18
1630	DCC	18
1652	DDT	18
1655	DDX5	18
1738	DLD	18
1960	EGR3	18
23301	EHBP1	18
2004	ELK3	18
2852	GPER1	18
3224	HOXC8	18
374875	HSD11B1L	18
8630	HSD17B6	18
3497	IGHE	18
246778	IL27	18
3674	ITGA2B	18
10300	KATNB1	18
55818	KDM3A	18
3988	LIPA	18
1902	LPAR1	18
9261	MAPKAPK2	18
23184	MESDC2	18
4320	MMP11	18
4478	MSN	18
4638	MYLK	18
4756	NEO1	18
4881	NPR1	18
4835	NQO2	18
8473	OGT	18
5034	P4HB	18
55872	PBK	18
57026	PDXP	18
5232	PGK2	18
5286	PIK3C2A	18
5308	PITX2	18
29941	PKN3	18
127435	PODN	18
5792	PTPRF	18
5813	PURA	18
5899	RALB	18
10411	RAPGEF3	18
5935	RBM3	18
29984	RHOD	18
5104	SERPINA5	18
6423	SFRP2	18
6500	SKP1	18
51684	SUFU	18
7014	TERF2	18
7051	TGM1	18
7094	TLN1	18
7110	TMF1	18
7534	YWHAZ	18
55249	YY1AP1	18
176	ACAN	17
185	AGTR1	17
57085	AGTRAP	17
360	AQP3	17
50807	ASAP1	17
9070	ASH2L	17
192134	B3GNT6	17
685	BTC	17
6366	CCL21	17
9133	CCNB2	17
1604	CD55	17
54514	DDX4	17
1719	DHFR	17
9077	DIRAS3	17
84925	DIRC2	17
151871	DPPA2	17
23136	EPB41L3	17
2168	FABP1	17
11259	FILIP1L	17
2323	FLT3LG	17
10912	GADD45G	17
90480	GADD45GIP1	17
9453	GGPS1	17
3090	HIC1	17
8350	HIST1H3A	17
3181	HNRNPA2B1	17
3659	IRF1	17
3756	KCNH1	17
3818	KLKB1	17
4102	MAGEA3	17
65108	MARCKSL1	17
4504	MT3	17
4760	NEUROD1	17
9241	NOG	17
4854	NOTCH3	17
79400	NOX5	17
594857	NPS	17
8828	NRP2	17
4915	NTRK2	17
5066	PAM	17
5122	PCSK1	17
5154	PDGFA	17
8572	PDLIM4	17
5321	PLA2G4A	17
5868	RAB5A	17
10111	RAD50	17
5906	RAP1A	17
5962	RDX	17
6049	RNF6	17
6520	SLC3A2	17
8404	SPARCL1	17
6863	TAC1	17
7011	TEP1	17
7049	TGFBR3	17
7056	THBD	17
84951	TNS4	17
7222	TRPC3	17
25987	TSKU	17
653220	XAGE1B	17
51341	ZBTB7A	17
31	ACACA	16
71	ACTG1	16
81	ACTN4	16
238	ALK	16
245972	ATP6V0D2	16
624	BDKRB2	16
657	BMPR1A	16
800	CALD1	16
23492	CBX7	16
10344	CCL26	16
912	CD1D	16
1031	CDKN2C	16
1114	CHGB	16
1164	CKS2	16
1277	COL1A1	16
10987	COPS5	16
1398	CRK	16
1446	CSN1S1	16
1571	CYP2E1	16
64816	CYP3A43	16
1602	DACH1	16
54541	DDIT4	16
8788	DLK1	16
1794	DOCK2	16
8661	EIF3A	16
1981	EIF4G1	16
55520	ELAC1	16
2021	ENDOG	16
2028	ENPEP	16
2091	FBL	16
2242	FES	16
2314	FLII	16
2322	FLT3	16
2355	FOSL2	16
8928	FOXH1	16
27086	FOXP1	16
2444	FRK	16
2523	FUT1	16
2549	GAB1	16
2877	GPX2	16
26585	GREM1	16
84892	POMGNT2	16
6927	HNF1A	16
3440	IFNA2	16
3603	IL16	16
51561	IL23A	16
10899	JTB	16
3757	KCNH2	16
84634	KISS1R	16
114294	LACTB	16
3914	LAMB3	16
3973	LHCGR	16
51599	LSR	16
4060	LUM	16
10905	MAN1A2	16
23417	MLYCD	16
27085	MTBP	16
4615	MYD88	16
10135	NAMPT	16
4744	NEFH	16
4747	NEFL	16
4811	NID1	16
9253	NUMBL	16
5021	OXTR	16
5047	PAEP	16
23481	PES1	16
10401	PIAS3	16
5339	PLEC	16
5378	PMS1	16
5447	POR	16
5731	PTGER1	16
5768	QSOX1	16
5921	RASA1	16
1757	SARDH	16
949	SCARB1	16
60482	SLC5A7	16
6649	SOD3	16
83595	SOX7	16
6901	TAZ	16
7980	TFPI2	16
7072	TIA1	16
8711	TNK1	16
94241	TP53INP1	16
51592	TRIM33	16
7273	TTN	16
7454	WAS	16
8840	WISP1	16
7517	XRCC3	16
463	ZFHX3	16
53	ACP2	15
1109	AKR1C4	15
262	AMD1	15
287	ANK2	15
538	ATP7A	15
793	CALB1	15
823	CAPN1	15
867	CBL	15
996	CDC27	15
5127	CDK16	15
3075	CFH	15
79827	CLMP	15
8452	CUL3	15
1557	CYP2C19	15
1558	CYP2C8	15
1676	DFFA	15
1758	DMP1	15
8411	EEA1	15
1917	EEF1A2	15
1959	EGR2	15
5167	ENPP1	15
957	ENTPD5	15
54566	EPB41L4B	15
2041	EPHA1	15
2271	FH	15
2637	GBX2	15
51053	GMNN	15
346562	GNAT3	15
79366	HMGN5	15
3295	HSD17B4	15
29851	ICOS	15
3502	IGHG3	15
7850	IL1R2	15
3700	ITIH4	15
23081	KDM4C	15
4254	KITLG	15
3981	LIG4	15
4043	LRPAP1	15
389816	LRRC26	15
4085	MAD2L1	15
9020	MAP3K14	15
10461	MERTK	15
4319	MMP10	15
4361	MRE11A	15
4665	NAB2	15
10403	NDC80	15
4782	NFIC	15
8431	NR0B2	15
8712	PAGE1	15
25859	PART1	15
5144	PDE4D	15
54704	PDP1	15
23047	PDS5B	15
5173	PDYN	15
27043	PELP1	15
5311	PKD2	15
5586	PKN2	15
64840	PORCN	15
5481	PPID	15
23645	PPP1R15A	15
145270	PRIMA1	15
5592	PRKG1	15
5783	PTPN13	15
5920	RARRES3	15
25780	RASGRP3	15
6009	RHEB	15
6294	SAFB	15
6391	SDHC	15
25800	SLC39A6	15
9057	SLC7A6	15
9353	SLIT2	15
8835	SOCS2	15
6753	SSTR3	15
6754	SSTR4	15
56165	TDRD1	15
7054	TH	15
7133	TNFRSF1B	15
7161	TP73	15
23471	TRAM1	15
10381	TUBB3	15
7329	UBE2I	15
54658	UGT1A1	15
7364	UGT2B7	15
7416	VDAC1	15
7538	ZFP36	15
132625	ZFP42	15
1244	ABCC2	14
28	ABO	14
90	ACVR1	14
29028	ATAD2	14
623	BDKRB1	14
274	BIN1	14
815	CAMK2A	14
6356	CCL11	14
6364	CCL20	14
8763	CD164	14
84984	CEP19	14
1201	CLN3	14
1314	COPA	14
1390	CREM	14
1512	CTSH	14
1524	CX3CR1	14
1540	CYLD	14
23586	DDX58	14
1829	DSG2	14
1832	DSP	14
2176	FANCC	14
55294	FBXW7	14
9965	FGF19	14
2318	FLNC	14
2729	GCLC	14
10672	GNA13	14
2779	GNAT1	14
9687	GREB1	14
57822	GRHL3	14
2911	GRM1	14
55869	HDAC8	14
51696	HECA	14
27429	HTRA2	14
3398	ID2	14
3417	IDH1	14
8517	IKBKG	14
8821	INPP4B	14
11143	KAT7	14
3897	L1CAM	14
4001	LMNB1	14
4121	MAN1A1	14
9479	MAPK8IP1	14
4137	MAPT	14
4281	MID1	14
4321	MMP12	14
4360	MRC1	14
4493	MT1E	14
4828	NMB	14
4836	NMT1	14
64324	NSD1	14
50855	PARD6A	14
5170	PDPK1	14
10158	PDZK1IP1	14
5178	PEG3	14
5335	PLCG1	14
11128	POLR3A	14
5444	PON1	14
4659	PPP1R12A	14
5530	PPP3CA	14
3276	PRMT1	14
5621	PRNP	14
5646	PRSS3	14
5933	RBL1	14
5934	RBL2	14
6152	RPL24	14
6161	RPL32	14
6195	RPS6KA1	14
6334	SCN8A	14
10801	2009-09-01	14
6424	SFRP4	14
55164	SHQ1	14
115286	SLC25A26	14
9056	SLC7A7	14
11309	SLCO2B1	14
4091	SMAD6	14
26206	SPAG8	14
10653	SPINT2	14
6818	SULT1A3	14
6612	SUMO3	14
6929	TCF3	14
9524	TECR	14
7068	THRB	14
7074	TIAM1	14
1678	TIMM8A	14
10333	TLR6	14
8848	TSC22D1	14
7358	UGDH	14
219333	USP12	14
58189	WFDC1	14
7508	XPC	14
10005	ACOT8	13
55750	AGK	13
218	ALDH3A1	13
336	APOA2	13
392	ARHGAP1	13
115761	ARL11	13
965	CD58	13
57680	CHD8	13
1380	CR2	13
8451	CUL4A	13
1585	CYP11B2	13
7913	DEK	13
50846	DHH	13
1875	E2F5	13
9166	EBAG9	13
2052	EPHX1	13
2103	ESRRB	13
2192	FBLN1	13
2209	FCGR1A	13
10979	FERMT2	13
9638	FEZ1	13
2357	FPR1	13
2623	GATA1	13
118425	PCAT4	13
2720	GLB1	13
2752	GLUL	13
2821	GPI	13
3077	HFE	13
3127	HLA-DRB5	13
3326	HSP90AB1	13
3350	HTR1A	13
93185	IGSF8	13
3587	IL10RA	13
3661	IRF3	13
3689	ITGB2	13
23030	KDM4B	13
8242	KDM5C	13
5650	KLK7	13
3918	LAMC2	13
51056	LAP3	13
55353	LAPTM4B	13
56925	LXN	13
100507436	MICA	13
64223	MLST8	13
4486	MST1R	13
4501	MT1X	13
4627	MYH9	13
51079	NDUFA13	13
23467	NPTXR	13
4899	NRF1	13
4907	NT5E	13
5116	PCNT	13
221476	PI16	13
5452	POU2F2	13
10891	PPARGC1A	13
5730	PTGDS	13
9978	RBX1	13
9185	REPS2	13
399	RHOH	13
25897	RNF19A	13
6241	RRM2	13
59350	RXFP1	13
6277	S100A6	13
1901	S1PR1	13
6449	SGTA	13
81858	SHARPIN	13
160728	SLC5A8	13
6550	SLC9A3	13
6598	SMARCB1	13
6610	SMPD2	13
6623	SNCG	13
219938	SPATA19	13
6482	ST3GAL1	13
6788	STK3	13
6783	SULT1E1	13
729873	TBC1D3	13
7991	TUSC3	13
10628	TXNIP	13
8633	UNC5C	13
139596	UPRT	13
83844	USP26	13
7409	VAV1	13
52	ACP1	12
51094	ADIPOR1	12
9255	AIMP1	12
211	ALAS1	12
389289	ANXA2R	12
338	APOB	12
358	AQP1	12
411	ARSB	12
9140	ATG12	12
8912	CACNA1H	12
873	CBR1	12
961	CD47	12
1008	CDH10	12
1033	CDKN3	12
81620	CDT1	12
1163	CKS1B	12
1327	COX4I1	12
1356	CP	12
10898	CPSF4	12
1584	CYP11B1	12
1555	CYP2B6	12
120227	CYP2R1	12
2532	ACKR1	12
8560	DEGS1	12
1736	DKC1	12
1755	DMBT1	12
1756	DMD	12
1828	DSG1	12
1830	DSG3	12
2001	ELF5	12
5168	ENPP2	12
255324	EPGN	12
2195	FAT1	12
2571	GAD1	12
10020	GNE	12
2888	GRB14	12
9563	H6PD	12
9987	HNRNPDL	12
3291	HSD11B2	12
3313	HSPA9	12
8870	IER3	12
3615	IMPDH2	12
84162	KIAA1109	12
284366	KLK9	12
3991	LIPE	12
27257	LSM1	12
9968	MED12	12
4437	MSH3	12
51765	STK26	12
4628	MYH10	12
8260	NAA10	12
4693	NDP	12
4739	NEDD9	12
1482	NKX2-5	12
4879	NPPB	12
8204	NRIP1	12
4938	OAS1	12
100506658	OCLN	12
11054	OGFR	12
59351	PBOV1	12
5087	PBX1	12
5094	PCBP2	12
23089	PEG10	12
5179	PENK	12
5229	PGGT1B	12
[truncated: 5,961 more rows]
